# Supplementary material for: RegNetB: Predicting Relevant Regulator-Gene Relationships in Localized Prostate Tumor Samples
Source: BMC Bioinformatics. 2011 Jun 17;12:243. doi: 10.1186/1471-2105-12-243 (PMC3128037; doi:10.1186/1471-2105-12-243)
Supplement: Additional file 2 — RegNetB scoring script. This file contain the script used to sample the hidden variables and score all the networks resulting from each edges disconnections to estimate each edge relative strength. [file 1471-2105-12-243-S2.PY]

																# additional file 2
#	Created by: Angel Alvarez
#				angelpr@umich.edu
#	Date:		011-21-09
##################################
# Use a prior graph with hidden regulators containing active/inactive connections to 
# approximate missing entries states configuration to identify the top active edges.   
# Only present connections in this prior graph will be evaluated to identify the strongest 
# connections. 
# PEBL needs to be installed to run this script. PEBL downloads can be found at
# http://code.google.com/p/pebl-project/ or more specific Installation instructions can be 
# found at http://ano.malo.us/pebl/docs/
 
import datetime							
from pebl import cpd						# PEBL need to be installed to import this module
cpd.MultinomialCPD = cpd.MultinomialCPD_Py	# When working with many hidden variables
											# this is needed to avoid memory problems.
from pebl import data, network, evaluator	# normal modules from PEBL to handle data, networks
											# and scoring processes. 
import numpy as N							# For the data generation/modification process	
from pebl.util import unzip					# For the data modification process (when substituting 
											# missing entries for sampled values.
import cPickle
import numpy
from numpy import *
import random


## DATA AND GRAPH FORMAT FILES TO BE READ BELOW ##
# GRAPH: The graph file contains a tupple list that is how PEBL handle networks. For each regulator
# and target there is a tupple definig the connection: graph=[(reg1, target1), (reg2, taragt1)...]
# DATASET: Data file is a tab delimitted file that can be pre-worked in excel but saved 
# as tab delimitted.
# The first row of the data table contains the name of the variables and the word "continuous" 
# to indicate that the data set is not discretized. From the second row on it will appear the values 
# for each variable on each sample. We used two data set: one having all values for the regulators 
# as "X" which will tell PEBL that that entry is missing. The second data set with dummy values
# for the regulators which eventually will be substituded for the different configuration
# sampling rounds obtained after Gibbs sampling of the initial network. This is done since the file 
# with the "X" entries will be defined as a data set with missing entries and hidden nodes.
# In the PEBL documentation, you can find samples of data set formats acceptable for PEBL. 


# General variables:
WINDOW=250											# Number of missing entries state
													# configurations to be used for averaging
													# networks scores
DATAFILE1="final_contXX_NAT_data_set_r4.txt"		# File containing gene expression and list of 
													# regulators based on starting graph used.
													# All entries for regulators should be an 'X'
DATAFILE2="final_cont_NAT_data_set_dummy_r4.txt"	# Same data with dummy entries for regulators.
													# Dummy values will eventually be substituted by
													# the sampled values after Gibbs sampling. It
													# is just to create a data object with no 
													# missing entries.
PRIOR_NET="final_prior_graph_NAT_data_set_r4.dat"	# Initial global graph as a tupple list of 
													# connections
OUTFILE1="scoring_edges_effect_NAT_set_r4.txt"		# computational time monitoring data
OUTFILE2="connections_results_NAT_set_r4.dat"		# Dictionary with results. Evaluated connections
													# are the keys,
OUTFILE3="results_r4.txt"							# results as a tab delimitted txt file.

# Reading network and data files
d=data.fromfile(DATAFILE1)
d2=data.fromfile(DATAFILE2)
# Discretizing data into three equal bin size (3 states). If data is discretized, these
# steps are not needed. 
includevars = [i for i in range(len(d.variables)) if not all(d.missing[:,i])]
d.discretize(includevars=includevars, numbins=3)
hiddenvars=[i for i in range(len(d.variables)) if all(d.missing[:,i])]
for i in hiddenvars:
	d.variables[i].arity=3
d2.discretize(numbins=3)
# End of discretization. Start reading graph and identifying missing entries indexes.
f=open(PRIOR_NET,"r")
edges_list=cPickle.load(f)
f.close()
net=network.fromdata(d)
net.edges.clear()
net.edges.add_many(edges_list)
missing_indices = unzip(N.where(d.missing==True))
print ""
print "graph and prior network read succesfully"
print ""

# Gibbs evaluator, scoring prior graph and missing values retrieval:
	# Gibbs sampling burn in will run for about 10 hour (these samples will be discarded):
	# PEBL provides to set the burn in in terms of number of iterations. Default is 10 iterations
	# One iteration is one round of sampling for all variables.
burn_time=0
now=datetime.datetime.now()
print "One Gibbs sampling iteration started at "+str(datetime.datetime.now())
s1=""
s1+="One iteration started:\t"+str(datetime.datetime.now())+"\n"
sc1=evaluator.MissingDataNetworkEvaluator(d,net, max_iterations="1")
sc1.score_network()
gstates1=sc1.gibbs_state
now_end=datetime.datetime.now()
print "One Gibbs sampling iteration ended at "+str(datetime.datetime.now())
print ""
s1+="One iteration ended:\t"+str(datetime.datetime.now())+"\n"
while burn_time <= 10 and burn_time >=0:
	sc1=evaluator.MissingDataNetworkEvaluator(d,net, max_iterations="1", gibbs_state=gstates1)
	scored_prior=sc1.score_network()
	gstates1=sc1.gibbs_state
	now2=datetime.datetime.now()
	burn_time=now2.hour-now.hour
s1+="burn in ended:\t"+str(datetime.datetime.now())+"\n"
f21=open("burn_in_time.txt","w")
f21.write(s1)
f21.close()
print "scored prior after burn in : "+str(scored_prior)
print ""
print "Starting creating and storing Window values for missing entries at "+str(datetime.datetime.now())
s1+="Start window:\t"+str(datetime.datetime.now())+"\n"
# Scoring prior avg over WINDOW values: 
results=[]					# all initial global graph scores: one for each collected set.
gibbs_list=[]				# all gibbs values within WINDOW used to avg-score each net
for x in range(WINDOW):
	sc1=evaluator.MissingDataNetworkEvaluator(d,net, max_iterations="1", gibbs_state=gstates1)
	results.append(sc1.score_network())
	gstates1=sc1.gibbs_state
	gibbs_list.append(sc1.gibbs_state.assignedvals)		# "WINDOW" set of configuration values
print "Ended creating and storing Window values for missing entries at "+str(datetime.datetime.now())
print ""
s1+="End window:\t"+str(datetime.datetime.now())+"\n"
f4=open("gibbs_list_window.dat","w")					# Storing missing entries configuration set
cPickle.dump(gibbs_list, f4)
f4.close()
av=0.0
for z in results:
	av+=z
av=av/len(results)
results.append(av)
print "Ended scoring prior using window values at "+str(datetime.datetime.now())
print ""
# Disconnecting each edge (one at a time) and scoring network with WINDOWS gibbs sampled values for 
# missing entries to estimate each edge effect on global initial network.
print "started scoring networks with WINDOW values after disconnecting edges: "+str(datetime.datetime.now())
s1+="Start scoring nets:\t"+str(datetime.datetime.now())+"\n"
results2={}
for y in gibbs_list:
	d2.observations[unzip(missing_indices)] = y
	sc2=evaluator.SmartNetworkEvaluator(d2,net)
	if "PRIOR" in results2.keys():
		results2["PRIOR"].append(sc2.score_network())
	else:
		results2["PRIOR"]=[sc2.score_network()]
	for x in edges_list:
		sc2.alter_network(remove=[x])
		if x in results2.keys():
			results2[x].append(sc2.score_network())
			sc2.alter_network(add=[x])	
		else:
			results2[x]=[sc2.score_network()]
			sc2.alter_network(add=[x])
print "ended scoring networks with WINDOW values after disconnecting edges: "+str(datetime.datetime.now())
print ""
print "started calculating networks avg scores: "+str(datetime.datetime.now())
final_results={}
for x in results2:
	scores=results2[x]
	avg_score=0.0
	for z in scores:
		avg_score+=z
	avg_score=avg_score/len(scores)
	final_results[x]=avg_score
print "ended calculating networks avg scores: "+str(datetime.datetime.now())
s1+="End scoring nets:\t"+str(datetime.datetime.now())+"\n"
f6=open(OUTFILE1,"w")
f6.write(s1)
f6.close()
f7=open(OUTFILE2, "w")
cPickle.dump(final_results, f7)
f7.close()
s1=""
for x in final_results:
	s1+=str(x)+"\t"+str(final_results[x])+"\n"
f8=open(OUTFILE3,"w")
f8.write(s1)
f8.close()
