# Supplementary material for: RegNetB: Predicting Relevant Regulator-Gene Relationships in Localized Prostate Tumor Samples
Source: BMC Bioinformatics. 2011 Jun 17;12:243. doi: 10.1186/1471-2105-12-243 (PMC3128037; doi:10.1186/1471-2105-12-243)
Supplement: Additional file 3 — Global human bipartite transcription network. This file contains all the regulatory associations gathered from the MsigDB database and a map for the regulators identified as "UK" (unknown) with their respective promoter regulatory sequence. [file 1471-2105-12-243-S3.XLSX]

## Sheet: Sheet1
				# additional file 3
#Global human transcription network
# The first two columns contain the regulator-gene pairs that form part of the
# global human transcription network created from the MsigDB. Regulators which
# names starts with "UK" and followed by an integer are regulatory regions with no
# known transcription factor name. Map to the specific base sequence is included in
# the last two columns.
OFFICIAL SYMBOL			ENTREZ GENE IDs			# "UK's" regulators map
REGULATOR	GENE		REGULATOR	GENE		REGULATOR	REGULATORT SEQUENCE
BPTF	FAM190B		2186	54462		UK1	KRCTCNNNNMANAGC
BPTF	EFNA1		2186	1942		UK10	GATA2-GATAAGR
BPTF	SRSF6		2186	6431		UK100	AAANWWTGC
BPTF	LPHN3		2186	23284		UK101	GTTGNYNNRGNAAC
BPTF	GBF1		2186	8729		UK102	IL6-TTCNRGNNNNTTC
BPTF	C16orf13		2186	84326		UK103	YAATNANRNNNCAG
BPTF	STAG2		2186	10735		UK104	TAANNYSGCG
BPTF	PITX2		2186	5308		UK105	TCCATTKW
BPTF	TMEFF1		2186	8577		UK106	GTCNYYATGR
BPTF	ANKS1B		2186	56899		UK107	YNGTTNNNATT
BPTF	BARHL1		2186	56751		UK108	TCCCRNNRTGC
BPTF	EFNB1		2186	1947		UK109	KTGGYRSGAA
BPTF	NAV3		2186	89795		UK11	AACTTT
BPTF	PIM2		2186	11040		UK110	CTGYNNCTYTAA
BPTF	FAM53B		2186	9679		UK111	CAGNWMCNNNGAC
BPTF	LRCH2		2186	57631		UK112	YTAAYNGCT
BPTF	MNT		2186	4335		UK113	ARGGGTTAA
BPTF	PDGFRB		2186	5159		UK114	GTGGGTGK
BPTF	HAS2		2186	3037		UK115	CCAATNNSNNNGCG
BPTF	PNMA1		2186	9240		UK116	TMTCGCGANR
BPTF	CASZ1		2186	54897		UK117	SMTTTTGT
BPTF	ACADSB		2186	36		UK118	CAGNYGKNAAA
BPTF	EMCN		2186	51705		UK119	GTTRYCATRR
BPTF	OTP		2186	23440		UK12	YRTCANNRCGC
BPTF	SAT1		2186	6303		UK120	GGCNNMSMYNTTG
BPTF	LHX6		2186	26468		UK121	KCCGNSWTTT
BPTF	IL1RAPL1		2186	11141		UK122	MZF1-KNNNKAGGGGNAA
BPTF	NECAP1		2186	25977		UK123	IKZF1-TTTGGGAGR
BPTF	NKX2-2		2186	4821		UK124	ZBTB6-NGGCTCYATCAYC
BPTF	SREK1		2186	140890		UK125	E2F-TTTSGCGS
BPTF	BLNK		2186	29760		UK126	MZF1-NGNGGGGA
BPTF	SPPL3		2186	121665		UK127	RARA_RXRG-MNTGWCCTN
BPTF	KLF7		2186	8609		UK128	NFYA-NCTGATTGGYTASY
BPTF	CAMK2N2		2186	94032		UK129	E2F-TTTSGCGCGMNR
BPTF	TREX2		2186	11219		UK13	ACTWSNACTNY
BPTF	ACACA		2186	31		UK130	NFKB1-NNNNKGGRAANTCCCN
BPTF	KLF15		2186	28999		UK131	E2F1-TWSGCGCGAAAAYKR
BPTF	KCNQ1DN		2186	55539		UK132	POU5F1-TNATTTGCATN
BPTF	EPS8		2186	2059		UK133	ATF-NTGACGTCANYS
BPTF	DMTF1		2186	9988		UK134	MEF2-CTCTAAAAATAACYCY
BPTF	NTRK2		2186	4915		UK135	ETF-GVGGMGG
BPTF	H3F3A		2186	3020		UK136	AP3-TCYMMATT
BPTF	FGF6		2186	2251		UK137	STAT6-TTCCCGKAA
BPTF	NRP2		2186	8828		UK138	MYEF2-NNTGTTACTAAAAATAGAAMNN
BPTF	FOXA2		2186	3170		UK139	HSF-TTCCMGARGYTTC
BPTF	WASF2		2186	10163		UK14	YRCCAKNNGNCGC
BPTF	MSRA		2186	4482		UK140	IKZF1-NNNTGGGAWNNC
BPTF	SRPX		2186	8406		UK141	USF1-NNRYCACGTGRYNN
BPTF	WFIKKN2		2186	124857		UK142	USF-CASGYG
BPTF	SEMA3A		2186	10371		UK143	MEF2-SKYTAAAAATAACYCH
BPTF	NR2F2		2186	7026		UK144	AACACGGATATCTGTGGTY
BPTF	NR2F1		2186	7025		UK145	NFYC-NNNRRCCAATSRGNNN
BPTF	KCNMA1		2186	3778		UK146	IKZF1-NHNTGGGAATRCC
BPTF	FBXL20		2186	84961		UK147	IKZF1-TNYTGGGAATACC
BPTF	C1orf211		2186	148645		UK148	MEF2-CKGDYTAAAAATAACYMM
BPTF	RBBP6		2186	5930		UK149	USF1-NNRNCACGTGNYNN
BPTF	ZNF362		2186	149076		UK15	CCAWYNNGAAR
BPTF	RAB5A		2186	5868		UK150	STAT5B-NNNNNTTCTKGGA
BPTF	ZMYND8		2186	23613		UK151	MYEF2-NNNNNNKCTAWAAATAGMNNNN
BPTF	GNAS		2186	2778		UK152	CANCCNNWGGGTGDGG
BPTF	WNT9A		2186	7483		UK153	PATZ1-NSGGGGGGGGMCN
BPTF	SRGAP2		2186	23380		UK154	HP1-AATWTTCAACAG
BPTF	NKD1		2186	85407		UK155	ATF-CNSTGACGTNNNYC
BPTF	REPS2		2186	9185		UK156	MEF2-CKSNYTAAAAAWRMCY
BPTF	FOXO4		2186	4303		UK157	NFKB1-NGGGGAMTTTCCNN
BPTF	SHFM3		2186	100049542		UK158	GRGGSTGGG
BPTF	IKZF5		2186	64376		UK159	SREBF1-VNNVTCACCCYA
BPTF	IKZF2		2186	22807		UK16	GGAANCGGAANY
BPTF	IKZF3		2186	22806		UK160	HTC-NNWWWWNGMCACGTCATYNYWNNN
BPTF	GNG11		2186	2791		UK161	E2F-TTTCGCGC
BPTF	CXorf41		2186	139212		UK162	USF-NRCCACGTGASN
BPTF	NAMPT		2186	10135		UK163	CGGCCATCT
BPTF	SUMO4		2186	387082		UK164	CREB-GGGGGTTGACGYANA
BPTF	MTMR3		2186	8897		UK165	USF1-NCACGTGN
BPTF	DNALI1		2186	7802		UK166	MEF2D-RGCTATWTTTAR
BPTF	RAD54B		2186	25788		UK167	TEAD1-GRRATG
BPTF	AMELX		2186	265		UK168	MYEF2-NNNNNWKCTAWAAATAGMNNNN
BPTF	BCL11A		2186	53335		UK169	E2F-TTTSGCGS
BPTF	CHM		2186	1121		UK17	TNCATNTCCYR
BPTF	CALCOCO1		2186	57658		UK170	USF-GYCACGTGNC
BPTF	RUFY3		2186	22902		UK171	NFKB1-NGGGACTTTCCA
BPTF	USP34		2186	9736		UK172	E2F5-TTTSGCGC
BPTF	CSNK1A1		2186	1452		UK173	NFYB-NNNNRRCCAATSR
BPTF	PI4K2A		2186	55361		UK174	NFASC-CTNATTTGCATAY
BPTF	TBXAS1		2186	6916		UK175	NFYC-TRRCCAATSRN
BPTF	JARID2		2186	3720		UK18	WTTGKCTG
BPTF	SGK1		2186	6446		UK19	CCGNMNNTNACG
BPTF	TBX5		2186	6910		UK2	YYCATTCAWW
BPTF	CTLA4		2186	1493		UK20	GGGYGTGNY
BPTF	IGF1		2186	3479		UK21	RACTNNRTTTNC
BPTF	GABARAP		2186	11337		UK22	YTCCCRNNAGGY
BPTF	MEOX1		2186	4222		UK23	AAGWWRNYGGC
BPTF	FBLN2		2186	2199		UK24	RYTGCNWTGGNR
BPTF	NEUROD2		2186	4761		UK25	TGTYNNNNNRGCARM
BPTF	CALM3		2186	808		UK26	RNTCANNRNNYNATTW
BPTF	LRP5		2186	4041		UK27	CTCNANGTGNY
BPTF	KCNC2		2186	3747		UK28	MYAATNNNNNNNGGC
BPTF	LIX1L		2186	128077		UK29	AGCYRWTTC
BPTF	HFE2		2186	148738		UK3	CYTAGCAAY
BPTF	SLC45A2		2186	51151		UK30	GTTNYYNNGGTNA
BPTF	LMO3		2186	55885		UK31	CRGAARNNNNCGA
BPTF	CADM3		2186	57863		UK32	GATGKMRGCG
BPTF	GRIK3		2186	2899		UK33	RAAGNYNNCTTY
BPTF	CBX4		2186	8535		UK34	RTTTNNNYTGGM
BPTF	FGF12		2186	2257		UK35	ACCTGTTG
BPTF	MAF1		2186	84232		UK36	TGCGCANK
BPTF	ZIC1		2186	7545		UK37	YWATTWNNRGCT
BPTF	GDNF		2186	2668		UK38	AAAYRNCTG
BPTF	CBFB		2186	865		UK39	CCANNAGRKGGC
BPTF	CNOT4		2186	4850		UK4	GGCNKCCATNK
BPTF	TAPBP		2186	6892		UK40	YKACATTT
BPTF	OLFML3		2186	56944		UK41	YTTCCNNNGGAMR
BPTF	ROBO1		2186	6091		UK42	TAAYNRNNTCC
BPTF	PAPPA		2186	5069		UK43	CCCNNNNNNAAGWT
BPTF	RBMS1		2186	5937		UK44	GGCKCATGS
BPTF	IRS4		2186	8471		UK45	RYTAAWNNNTGAY
BPTF	CHMP1B		2186	57132		UK46	TTCYRGAA
BPTF	SIX4		2186	51804		UK47	GGAMTNNNNNTCCY
BPTF	JUNB		2186	3726		UK48	YGACNNYACAR
BPTF	MAP4K4		2186	9448		UK49	RRCCGTTA
BPTF	NBR2		2186	10230		UK5	RRAGTTGT
BPTF	MAP4K5		2186	11183		UK50	IRF-STTTCRNTTT
BPTF	HNRNPA0		2186	10949		UK51	YGTCCTTGR
BPTF	GPR50		2186	9248		UK52	ACAWNRNSRCGG
BPTF	TMEM209		2186	84928		UK53	TTANTCA
BPTF	SMARCA2		2186	6595		UK54	ATGGYGGA
BPTF	FBXO11		2186	80204		UK55	TTANWNANTGGM
BPTF	PBRM1		2186	55193		UK56	RYAAAKNNNNNNTTGW
BPTF	OLA1		2186	29789		UK57	GKCGCNNNNNNNTGAYG
BPTF	SOX5		2186	6660		UK58	TGGNNNNNNKCCAR
BPTF	CCNG2		2186	901		UK59	YGCANTGCR
BPTF	OAZ2		2186	4947		UK6	NFYB-GATTGGY
BPTF	ITGB8		2186	3696		UK60	WGTTNNNNNAAA
BPTF	RLIM		2186	51132		UK61	CATRRAGC
BPTF	RUNX1		2186	861		UK62	CCAWNWWNNNGGC
BPTF	BMF		2186	90427		UK63	GAANYNYGACNY
BPTF	RHEBL1		2186	121268		UK64	CTGCAGY
BPTF	GABARAPL2		2186	11345		UK65	YAATNRNNNYNATT
BPTF	AFF3		2186	3899		UK66	MCAATNNNNNGCG
BPTF	ITGA3		2186	3675		UK67	WWTAAGGC
BPTF	NEUROG2		2186	63973		UK68	SNACANNNYSYAGA
BPTF	ANKH		2186	56172		UK69	YATTNATC
BPTF	FOXP1		2186	27086		UK7	AACYNNNNTTCCS
BPTF	BRCA1		2186	672		UK70	GCGNNANTTCC
BPTF	SALL3		2186	27164		UK71	GCCNNNWTAAR
BPTF	HOXB3		2186	3213		UK72	GCTNWTTGK
BPTF	DNAJB7		2186	150353		UK73	WTGAAAT
BPTF	SALL2		2186	6297		UK74	CTGRYYYNATT
BPTF	HOXB4		2186	3214		UK75	YGCGYRCGC
BPTF	DSG4		2186	147409		UK76	CGGAARNGGCNG
BPTF	HOXB7		2186	3217		UK77	WYAAANNRNNNGCG
BPTF	SLC7A3		2186	84889		UK78	SYATTGTG
BPTF	HOXB8		2186	3218		UK79	RYCACNNRNNRNCAG
BPTF	DYRK1B		2186	9149		UK8	YCATTAA
BPTF	ZIC4		2186	84107		UK80	WCTCNATGGY
BPTF	HOXB6		2186	3216		UK81	YATGNWAAT
BPTF	RFX1		2186	5989		UK82	ACTAYRNNNCCCR
BPTF	CACNA1G		2186	8913		UK83	RNGTGGGC
BPTF	PHF23		2186	79142		UK84	GGGNRMNNYCAT
BPTF	PHEX		2186	5251		UK85	YNTTTNNNANGCARM
BPTF	HDAC9		2186	9734		UK86	NFKB1-GGGNNTTTCC
BPTF	CACNA1D		2186	776		UK87	TTTNNANAGCYR
BPTF	SLC5A3		2186	6526		UK88	GGCNRNWCTTYS
BPTF	TNRC6A		2186	27327		UK89	GGARNTKYCCA
BPTF	SORBS3		2186	10174		UK9	KMCATNNWGGA
BPTF	PRKAG1		2186	5571		UK90	TGCTGAY
BPTF	DEDD		2186	9191		UK91	RNCTGNYNRNCTGNY
BPTF	ZCWPW1		2186	55063		UK92	GCGSCMNTTT
BPTF	PDCD4		2186	27250		UK93	AACWWCAANK
BPTF	TMEM62		2186	80021		UK94	CCTNTMAGA
BPTF	HEY1		2186	23462		UK95	ATCMNTCCGY
BPTF	GTF2A1		2186	2957		UK96	CTTTAAR
BPTF	POU4F3		2186	5459		UK97	TGACATY
BPTF	POU4F2		2186	5458		UK98	WCAANNNYCAG
BPTF	POLG2		2186	11232		UK99	ACAWYAAAG
BPTF	ZC3H6		2186	376940
BPTF	NRXN3		2186	9369
BPTF	FILIP1		2186	27145
BPTF	OTX2		2186	5015
BPTF	PDP1		2186	54704
BPTF	LCOR		2186	84458
BPTF	FLJ23865		2186	200317
BPTF	EYA4		2186	2070
BPTF	EYA1		2186	2138
BPTF	ACVR2B		2186	93
BPTF	HOXC11		2186	3227
BPTF	HIPK1		2186	204851
BPTF	ACVR2A		2186	92
BPTF	KRT85		2186	3891
BPTF	KRT84		2186	3890
BPTF	NUP62CL		2186	54830
BPTF	PTCHD1		2186	139411
BPTF	KLF11		2186	8462
BPTF	NR3C2		2186	4306
BPTF	TNFRSF8		2186	943
BPTF	NFIX		2186	4784
BPTF	TCF7L2		2186	6934
BPTF	CHD6		2186	84181
BPTF	PIK3R3		2186	8503
BPTF	RNF122		2186	79845
BPTF	APC		2186	324
BPTF	MEPCE		2186	56257
BPTF	YPEL5		2186	51646
BPTF	ID4		2186	3400
BPTF	TIAF1		2186	9220
BPTF	NFIB		2186	4781
HSF2	MEF2C		3298	4208
HSF2	HELQ		3298	113510
HSF2	FSTL3		3298	10272
HSF2	CCT3		3298	7203
HSF2	PLEC		3298	5339
HSF2	DDX17		3298	10521
HSF2	KCNK9		3298	51305
HSF2	NT5C3		3298	51251
HSF2	MAPKSP1		3298	8649
HSF2	STAG2		3298	10735
HSF2	EFNB3		3298	1949
HSF2	CRYAB		3298	1410
HSF2	CRISP1		3298	167
HSF2	SRSF1		3298	6426
HSF2	ST13		3298	6767
HSF2	LHFPL2		3298	10184
HSF2	JUN		3298	3725
HSF2	IZUMO1		3298	284359
HSF2	STC1		3298	6781
HSF2	CHORDC1		3298	26973
HSF2	ADAMTS2		3298	9509
HSF2	NEK6		3298	10783
HSF2	PNMA1		3298	9240
HSF2	CDK5R1		3298	8851
HSF2	ENPP2		3298	5168
HSF2	PDLIM5		3298	10611
HSF2	PPT2		3298	9374
HSF2	HSPA1A		3298	3303
HSF2	HSPA1B		3298	3304
HSF2	RIMS2		3298	9699
HSF2	SERPINH1		3298	871
HSF2	TAB2		3298	23118
HSF2	OTP		3298	23440
HSF2	HSPA1L		3298	3305
HSF2	CLASRP		3298	11129
HSF2	DMD		3298	1756
HSF2	CLEC4D		3298	338339
HSF2	DYNC1I2		3298	1781
HSF2	MED12		3298	9968
HSF2	IL1RAPL1		3298	11141
HSF2	GAD1		3298	2571
HSF2	GDPD3		3298	79153
HSF2	SRP54		3298	6729
HSF2	MOBP		3298	4336
HSF2	PCDH10		3298	57575
HSF2	TREX2		3298	11219
HSF2	SMYD1		3298	150572
HSF2	SMAD1		3298	4086
HSF2	COL16A1		3298	1307
HSF2	ZNF777		3298	27153
HSF2	CCT4		3298	10575
HSF2	ZNF212		3298	7988
HSF2	MAP2		3298	4133
HSF2	CCT8		3298	10694
HSF2	RGS8		3298	85397
HSF2	PLA2G4D		3298	283748
HSF2	FGF5		3298	2250
HSF2	MARCH10		3298	162333
HSF2	GREB1		3298	9687
HSF2	ALKBH6		3298	84964
HSF2	FANCL		3298	55120
HSF2	HSPH1		3298	10808
HSF2	TYR		3298	7299
HSF2	CAMKV		3298	79012
HSF2	RAB6B		3298	51560
HSF2	ZBTB20		3298	26137
HSF2	LMOD1		3298	25802
HSF2	C5orf40		3298	408263
HSF2	PIP5K1P1		3298	206426
HSF2	NR2F1		3298	7025
HSF2	MMP19		3298	4327
HSF2	MBD6		3298	114785
HSF2	RPH3AL		3298	9501
HSF2	HERC4		3298	26091
HSF2	C1orf182		3298	128229
HSF2	NFAM1		3298	150372
HSF2	FLNC		3298	2318
HSF2	GRM1		3298	2911
HSF2	FOXR1		3298	283150
HSF2	ATXN1		3298	6310
HSF2	UMODL1		3298	89766
HSF2	EIF4A2		3298	1974
HSF2	FLJ42280		3298	401388
HSF2	SHFM3		3298	100049542
HSF2	CREM		3298	1390
HSF2	FHL1		3298	2273
HSF2	NNAT		3298	4826
HSF2	TPI1P2		3298	286016
HSF2	ABHD3		3298	171586
HSF2	SPO11		3298	23626
HSF2	CYLD		3298	1540
HSF2	DAZL		3298	1618
HSF2	BCL6		3298	604
HSF2	GNRHR2		3298	114814
HSF2	BCL9		3298	607
HSF2	VASH1		3298	22846
HSF2	DAZ2		3298	57055
HSF2	CSRNP3		3298	80034
HSF2	MAT2A		3298	4144
HSF2	JARID2		3298	3720
HSF2	TBX5		3298	6910
HSF2	ELAVL4		3298	1996
HSF2	MID1		3298	4281
HSF2	CISH		3298	1154
HSF2	YWHAG		3298	7532
HSF2	CNTF		3298	1270
HSF2	RAB30		3298	27314
HSF2	DUSP1		3298	1843
HSF2	C12orf50		3298	160419
HSF2	BNC2		3298	54796
HSF2	MAPK14		3298	1432
HSF2	HNRNPA2B1		3298	3181
HSF2	GOT1L1		3298	137362
HSF2	EEFSEC		3298	60678
HSF2	ABCC5		3298	10057
HSF2	IL2		3298	3558
HSF2	TJAP1		3298	93643
HSF2	ARL6IP6		3298	151188
HSF2	PDGFB		3298	5155
HSF2	GRIK1		3298	2897
HSF2	GABRB1		3298	2560
HSF2	EIF5		3298	1983
HSF2	MORF4L2		3298	9643
HSF2	DERL1		3298	79139
HSF2	KNTC1		3298	9735
HSF2	PACSIN3		3298	29763
HSF2	ELOVL5		3298	60481
HSF2	MYOCD		3298	93649
HSF2	SLC25A41		3298	284427
HSF2	CMTM4		3298	146223
HSF2	GIMAP4		3298	55303
HSF2	DND1		3298	373863
HSF2	TFAP2D		3298	83741
HSF2	FLJ35409		3298	400765
HSF2	ACOT7		3298	11332
HSF2	NUFIP2		3298	57532
HSF2	STIM2		3298	57620
HSF2	ACTN2		3298	88
HSF2	HLA-B		3298	3106
HSF2	SIX4		3298	51804
HSF2	TRERF1		3298	55809
HSF2	BCAP31		3298	10134
HSF2	RBPMS		3298	11030
HSF2	LRRC8B		3298	23507
HSF2	HSPB8		3298	26353
HSF2	HSPB2		3298	3316
HSF2	ASCL4		3298	121549
HSF2	SPTB		3298	6710
HSF2	ME1		3298	4199
HSF2	GIGYF1		3298	64599
HSF2	ONECUT2		3298	9480
HSF2	GIPC2		3298	54810
HSF2	NR2C2		3298	7182
HSF2	PDE6D		3298	5147
HSF2	TSSK3		3298	81629
HSF2	EGF		3298	1950
HSF2	EWSR1		3298	2130
HSF2	KRIT1		3298	889
HSF2	RFX4		3298	5992
HSF2	LOC151009		3298	151009
HSF2	NR4A3		3298	8013
HSF2	WRN		3298	7486
HSF2	SHANK1		3298	50944
HSF2	GPRASP2		3298	114928
HSF2	CACNA2D2		3298	9254
HSF2	SREBF2		3298	6721
HSF2	POLD4		3298	57804
HSF2	HOXB8		3298	3218
HSF2	ITGA8		3298	8516
HSF2	PPID		3298	5481
HSF2	HIVEP2		3298	3097
HSF2	KRTAP19-6		3298	337973
HSF2	DNAJB1		3298	3337
HSF2	HSPD1		3298	3329
HSF2	CACNA1D		3298	776
HSF2	NFKBID		3298	84807
HSF2	UBE2E2		3298	7325
HSF2	DNAJB5		3298	25822
HSF2	E2F3		3298	1871
HSF2	PRKAG1		3298	5571
HSF2	PIP5K1A		3298	8394
HSF2	CBFA2T3		3298	863
HSF2	RNF144B		3298	255488
HSF2	FOS		3298	2353
HSF2	TRIM8		3298	81603
HSF2	POU4F3		3298	5459
HSF2	SHC3		3298	53358
HSF2	KCNQ1		3298	3784
HSF2	NKX2-1		3298	7080
HSF2	EGR3		3298	1960
HSF2	NOL4		3298	8715
HSF2	SSBP3		3298	23648
HSF2	OTX1		3298	5013
HSF2	OTX2		3298	5015
HSF2	CHST2		3298	9435
HSF2	DMRT1		3298	1761
HSF2	MBNL2		3298	10150
HSF2	PCDH7		3298	5099
HSF2	DMRTB1		3298	63948
HSF2	TOMM40L		3298	84134
HSF2	TRDN		3298	10345
HSF2	TSPAN6		3298	7105
HSF2	LAP3		3298	51056
HSF2	EIF4G2		3298	1982
HSF2	ATP6V1A		3298	523
HSF2	TMEM71		3298	137835
HSF2	HIPK1		3298	204851
HSF2	AAMP		3298	14
HSF2	KRT85		3298	3891
HSF2	CLDN2		3298	9075
HSF2	KDM3A		3298	55818
HSF2	PNKD		3298	25953
HSF2	CASQ2		3298	845
HSF2	GLTSCR1		3298	29998
HSF2	HS3ST4		3298	9951
HSF2	FKBP4		3298	2288
HSF2	TPM2		3298	7169
HSF2	TRIB1		3298	10221
HSF2	SETD2		3298	29072
HSF2	C1QTNF7		3298	114905
HSF2	RASGRP2		3298	10235
HSF2	HS6ST3		3298	266722
HSF2	NFATC4		3298	4776
HSF2	NFATC3		3298	4775
HSF2	C11orf73		3298	51501
HSF2	HSPA8		3298	3312
HSF2	COL13A1		3298	1305
HSF2	FLT4		3298	2324
HSF2	PTPRA		3298	5786
HSF2	PLOD1		3298	5351
HSF2	RALGDS		3298	5900
HSF2	PEX11B		3298	8799
HSF2	MARCH1		3298	55016
HSF2	SLC5A7		3298	60482
HSF2	IGFBP5		3298	3488
HSF2	OPRD1		3298	4985
LHX3	DLC1		8022	10395
LHX3	CGA		8022	1081
LHX3	RORB		8022	6096
LHX3	RORA		8022	6095
LHX3	LEMD1		8022	93273
LHX3	SOHLH2		8022	54937
LHX3	ALKBH5		8022	54890
LHX3	SRSF7		8022	6432
LHX3	DSPP		8022	1834
LHX3	DHX38		8022	9785
LHX3	PPP1R1B		8022	84152
LHX3	CLK2		8022	1196
LHX3	H2AFZ		8022	3015
LHX3	COL12A1		8022	1303
LHX3	BHLHE41		8022	79365
LHX3	LRRC4		8022	64101
LHX3	RREB1		8022	6239
LHX3	SUCLG2		8022	8801
LHX3	SSPN		8022	8082
LHX3	TBR1		8022	10716
LHX3	PRDM8		8022	56978
LHX3	CD36		8022	948
LHX3	BAZ1A		8022	11177
LHX3	BACE2		8022	25825
LHX3	MLLT10		8022	8028
LHX3	TMEM178		8022	130733
LHX3	PRDM1		8022	639
LHX3	ADD3		8022	120
LHX3	FIP1L1		8022	81608
LHX3	TXNL4B		8022	54957
LHX3	MYT1		8022	4661
LHX3	TMIGD1		8022	388364
LHX3	KRT23		8022	25984
LHX3	HESX1		8022	8820
LHX3	SEMA5B		8022	54437
LHX3	PCNT		8022	5116
LHX3	TAL1		8022	6886
LHX3	DMD		8022	1756
LHX3	TECTA		8022	7007
LHX3	OSBPL8		8022	114882
LHX3	SMAD6		8022	4091
LHX3	EN1		8022	2019
LHX3	KLF14		8022	136259
LHX3	KCNK2		8022	3776
LHX3	C11orf63		8022	79864
LHX3	NKX6-1		8022	4825
LHX3	SHOX2		8022	6474
LHX3	NOTCH2		8022	4853
LHX3	ARHGAP44		8022	9912
LHX3	SYTL5		8022	94122
LHX3	C22orf26		8022	55267
LHX3	RGS8		8022	85397
LHX3	MARCKS		8022	4082
LHX3	MAB21L1		8022	4081
LHX3	SOBP		8022	55084
LHX3	OPRM1		8022	4988
LHX3	ELF4		8022	2000
LHX3	MMP27		8022	64066
LHX3	LRRC15		8022	131578
LHX3	TYR		8022	7299
LHX3	XYLT2		8022	64132
LHX3	SLC24A2		8022	25769
LHX3	ZBTB20		8022	26137
LHX3	CALN1		8022	83698
LHX3	HHIP		8022	64399
LHX3	SEMA3A		8022	10371
LHX3	SRPK2		8022	6733
LHX3	ADAM11		8022	4185
LHX3	INPPL1		8022	3636
LHX3	FLOT1		8022	10211
LHX3	TLE4		8022	7091
LHX3	ELMO1		8022	9844
LHX3	PROK2		8022	60675
LHX3	BLMH		8022	642
LHX3	RAPGEFL1		8022	51195
LHX3	TBX19		8022	9095
LHX3	NEO1		8022	4756
LHX3	CYLD		8022	1540
LHX3	LRRTM1		8022	347730
LHX3	WNT8B		8022	7479
LHX3	MYF6		8022	4618
LHX3	NLGN2		8022	57555
LHX3	PDZRN4		8022	29951
LHX3	NPR3		8022	4883
LHX3	LMX1A		8022	4009
LHX3	ITPR3		8022	3710
LHX3	MID1		8022	4281
LHX3	FZD7		8022	8324
LHX3	APPL2		8022	55198
LHX3	BNC2		8022	54796
LHX3	HERPUD2		8022	64224
LHX3	CLRN1		8022	7401
LHX3	C1orf122		8022	127687
LHX3	WNT7A		8022	7476
LHX3	CDH10		8022	1008
LHX3	GNA13		8022	10672
LHX3	MTSS1		8022	9788
LHX3	ETNK1		8022	55500
LHX3	JDP2		8022	122953
LHX3	LMO3		8022	55885
LHX3	LMO4		8022	8543
LHX3	FAM193B		8022	54540
LHX3	PECR		8022	55825
LHX3	PRKAR2A		8022	5576
LHX3	PACSIN3		8022	29763
LHX3	HOXC4		8022	3221
LHX3	MS4A1		8022	931
LHX3	PITPNC1		8022	26207
LHX3	TFAP2D		8022	83741
LHX3	MYST4		8022	23522
LHX3	LBX1		8022	10660
LHX3	HRK		8022	8739
LHX3	PRKAB1		8022	5564
LHX3	ARNTL		8022	406
LHX3	VAMP8		8022	8673
LHX3	DLL4		8022	54567
LHX3	TFAP2A		8022	7020
LHX3	STX7		8022	8417
LHX3	EDC4		8022	23644
LHX3	ST8SIA3		8022	51046
LHX3	ZEB2		8022	9839
LHX3	TFDP2		8022	7029
LHX3	TMEM179		8022	388021
LHX3	LRFN5		8022	145581
LHX3	IMMP1L		8022	196294
LHX3	NOVA1		8022	4857
LHX3	ZNF423		8022	23090
LHX3	DIXDC1		8022	85458
LHX3	ATXN7L1		8022	222255
LHX3	ARID3B		8022	10620
LHX3	UBR3		8022	130507
LHX3	SALL3		8022	27164
LHX3	ITGA8		8022	8516
LHX3	KCTD15		8022	79047
LHX3	IER3		8022	8870
LHX3	TNRC6A		8022	27327
LHX3	NDST4		8022	64579
LHX3	PRRX1		8022	5396
LHX3	PAX3		8022	5077
LHX3	RUNX1T1		8022	862
LHX3	DMRTA1		8022	63951
LHX3	FEV		8022	54738
LHX3	OSR2		8022	116039
LHX3	C22orf28		8022	51493
LHX3	ELP4		8022	26610
LHX3	SSBP3		8022	23648
LHX3	RAX		8022	30062
LHX3	TRPM8		8022	79054
LHX3	LDB2		8022	9079
LHX3	MBNL1		8022	4154
LHX3	SEZ6L		8022	23544
LHX3	PURA		8022	5813
LHX3	HOXC12		8022	3228
LHX3	PPM1E		8022	22843
LHX3	NRL		8022	4901
LHX3	CHST8		8022	64377
LHX3	TRIM24		8022	8805
LHX3	IRX4		8022	50805
LHX3	IRX6		8022	79190
LHX3	EDA		8022	1896
LHX3	IRX5		8022	10265
LHX3	RTN4RL1		8022	146760
LHX3	NFYA		8022	4800
LHX3	RPA2		8022	6118
LHX3	ARHGEF10L		8022	55160
LHX3	CDYL		8022	9425
LHX3	FIGN		8022	55137
LHX3	ADAMTS10		8022	81794
LHX3	PIK3R3		8022	8503
LHX3	NOTCH2NL		8022	388677
LHX3	DPH1		8022	1801
LHX3	GNAO1		8022	2775
LHX3	MAP1B		8022	4131
LHX3	TP63		8022	8626
LHX3	FZD10		8022	11211
LHX3	SULF2		8022	55959
LHX3	SLC6A5		8022	9152
LHX3	SULF1		8022	23213
LHX3	SH3BGRL2		8022	83699
LHX3	SP8		8022	221833
LHX3	PRKG1		8022	5592
LHX3	NONO		8022	4841
LHX3	PIK3CA		8022	5290
LHX3	RARB		8022	5915
LHX3	PITX2		8022	5308
LHX3	GTPBP1		8022	9567
LHX3	PHOX2B		8022	8929
LHX3	BARHL1		8022	56751
LHX3	COLEC10		8022	10584
LHX3	PTPRO		8022	5800
LHX3	ZNF238		8022	10472
LHX3	HAS2		8022	3037
LHX3	SUPT6H		8022	6830
LHX3	CASZ1		8022	54897
LHX3	MED12L		8022	116931
LHX3	PPP2R2B		8022	5521
LHX3	KLF7		8022	8609
LHX3	PCNX		8022	22990
LHX3	CELF2		8022	10659
LHX3	PCDH10		8022	57575
LHX3	DDX6		8022	1656
LHX3	SEMA6A		8022	57556
LHX3	H3F3B		8022	3021
LHX3	WDR49		8022	151790
LHX3	TSHZ3		8022	57616
LHX3	JPH3		8022	57338
LHX3	NRP1		8022	8829
LHX3	STAC2		8022	342667
LHX3	SLC24A4		8022	123041
LHX3	SERTAD4		8022	56256
LHX3	SEMA3C		8022	10512
LHX3	ANGPT1		8022	284
LHX3	KCNMA1		8022	3778
LHX3	KIAA0182		8022	23199
LHX3	FAM70A		8022	55026
LHX3	VIL1		8022	7429
LHX3	GRM5		8022	2915
LHX3	EPB41L5		8022	57669
LHX3	GNB3		8022	2784
LHX3	WNT9A		8022	7483
LHX3	KCNH5		8022	27133
LHX3	OFCC1		8022	266553
LHX3	ZNF366		8022	167465
LHX3	PART1		8022	25859
LHX3	PCSK2		8022	5126
LHX3	CFB		8022	629
LHX3	TBX6		8022	6911
LHX3	FAM169B		8022	283777
LHX3	LYSMD2		8022	256586
LHX3	LYG2		8022	254773
LHX3	FBLN2		8022	2199
LHX3	RBFOX1		8022	54715
LHX3	RAB22A		8022	57403
LHX3	CHN2		8022	1124
LHX3	LRP2		8022	4036
LHX3	NEUROD6		8022	63974
LHX3	TOB1		8022	10140
LHX3	FGF19		8022	9965
LHX3	HOXC6		8022	3223
LHX3	KLHL5		8022	51088
LHX3	UNC5B		8022	219699
LHX3	ROBO1		8022	6091
LHX3	SCRT2		8022	85508
LHX3	CDKL5		8022	6792
LHX3	JUNB		8022	3726
LHX3	CNBD1		8022	168975
LHX3	NEBL		8022	10529
LHX3	HOXD9		8022	3235
LHX3	CADM1		8022	23705
LHX3	SIX1		8022	6495
LHX3	SNTG1		8022	54212
LHX3	MYL1		8022	4632
LHX3	GPR22		8022	2845
LHX3	HOXA2		8022	3199
LHX3	KCNS1		8022	3787
LHX3	KRT32		8022	3882
LHX3	ACPL2		8022	92370
LHX3	GRPR		8022	2925
LHX3	SDF2		8022	6388
LHX3	RHOBTB3		8022	22836
LHX3	TAF2		8022	6873
LHX3	CPA5		8022	93979
LHX3	CXCL13		8022	10563
LHX3	EBF2		8022	64641
LHX3	DSG1		8022	1828
LHX3	FAM19A1		8022	407738
LHX3	KRTAP11-1		8022	337880
LHX3	OLFM4		8022	10562
LHX3	RASL10B		8022	91608
LHX3	PTH1R		8022	5745
LHX3	PRL		8022	5617
LHX3	GABRG1		8022	2565
LHX3	GSC		8022	145258
LHX3	OTX2		8022	5015
LHX3	ADRB2		8022	154
LHX3	TNFSF13B		8022	10673
LHX3	ADAMTS17		8022	170691
LHX3	FKBP5		8022	2289
LHX3	SLC37A4		8022	2542
LHX3	TAC1		8022	6863
LHX3	TMEM148		8022	197196
LHX3	MSX2		8022	4488
LHX3	DCT		8022	1638
LHX3	ALDH1A1		8022	216
LHX3	RGS12		8022	6002
LHX3	DCX		8022	1641
LHX3	COL4A4		8022	1286
LHX3	COL4A3		8022	1285
LHX3	DACH1		8022	1602
LHX3	C1orf87		8022	127795
LHX3	KCNN3		8022	3782
LHX3	SP6		8022	80320
LHX3	ID3		8022	3399
FOXQ1	ITGB3BP		94234	23421
FOXQ1	ODF3L1		94234	161753
FOXQ1	FLJ37543		94234	285668
FOXQ1	FST		94234	10468
FOXQ1	ATP1B4		94234	23439
FOXQ1	DNAJB12		94234	54788
FOXQ1	FSTL1		94234	11167
FOXQ1	CITED2		94234	10370
FOXQ1	ISG20		94234	3669
FOXQ1	HTR1B		94234	3351
FOXQ1	TAF5L		94234	27097
FOXQ1	TLK1		94234	9874
FOXQ1	STAG2		94234	10735
FOXQ1	PITX2		94234	5308
FOXQ1	OPA3		94234	80207
FOXQ1	RREB1		94234	6239
FOXQ1	PMCH		94234	5367
FOXQ1	EMX2		94234	2018
FOXQ1	PIM1		94234	5292
FOXQ1	PROX1		94234	5629
FOXQ1	ZNF238		94234	10472
FOXQ1	TACSTD2		94234	4070
FOXQ1	MAPK3		94234	5595
FOXQ1	HSD11B1		94234	3290
FOXQ1	FCHSD2		94234	9873
FOXQ1	EFNA5		94234	1946
FOXQ1	LAMC1		94234	3915
FOXQ1	PRDM1		94234	639
FOXQ1	IBSP		94234	3381
FOXQ1	LPPR2		94234	64748
FOXQ1	PPP2R3A		94234	5523
FOXQ1	HOXA11		94234	3207
FOXQ1	ESM1		94234	11082
FOXQ1	VIT		94234	5212
FOXQ1	OTP		94234	23440
FOXQ1	HESX1		94234	8820
FOXQ1	ZBTB37		94234	84614
FOXQ1	BDH1		94234	622
FOXQ1	DMD		94234	1756
FOXQ1	IL25		94234	64806
FOXQ1	HOXA10		94234	3206
FOXQ1	PPP2R2B		94234	5521
FOXQ1	LHX9		94234	56956
FOXQ1	MORC1		94234	27136
FOXQ1	KLF12		94234	11278
FOXQ1	NTF3		94234	4908
FOXQ1	SMAD1		94234	4086
FOXQ1	SEMA6D		94234	80031
FOXQ1	ATP2A2		94234	488
FOXQ1	WBP2NL		94234	164684
FOXQ1	C22orf26		94234	55267
FOXQ1	ELF1		94234	1997
FOXQ1	NRP1		94234	8829
FOXQ1	FGF9		94234	2254
FOXQ1	ZBTB22		94234	9278
FOXQ1	EZH1		94234	2145
FOXQ1	KCNIP4		94234	80333
FOXQ1	GPX1		94234	2876
FOXQ1	TMEM147		94234	10430
FOXQ1	PHF21A		94234	51317
FOXQ1	FAM81B		94234	153643
FOXQ1	GOLGA1		94234	2800
FOXQ1	SERTAD4		94234	56256
FOXQ1	HHIP		94234	64399
FOXQ1	FOXB1		94234	27023
FOXQ1	MSL3		94234	10943
FOXQ1	ZFYVE1		94234	53349
FOXQ1	LAG3		94234	3902
FOXQ1	PFDN6		94234	10471
FOXQ1	ARHGEF2		94234	9181
FOXQ1	PIK3C2A		94234	5286
FOXQ1	ARHGEF17		94234	9828
FOXQ1	SLIT3		94234	6586
FOXQ1	TAF10		94234	6881
FOXQ1	INHBA		94234	3624
FOXQ1	ANKRD28		94234	23243
FOXQ1	CLN5		94234	1203
FOXQ1	NEO1		94234	4756
FOXQ1	SUMO4		94234	387082
FOXQ1	FLJ46020		94234	400863
FOXQ1	SUMO1		94234	7341
FOXQ1	CD2BP2		94234	10421
FOXQ1	BCL11B		94234	64919
FOXQ1	BCL11A		94234	53335
FOXQ1	ETV5		94234	2119
FOXQ1	BUB3		94234	9184
FOXQ1	BRMS1L		94234	84312
FOXQ1	FOXD3		94234	27022
FOXQ1	DTNA		94234	1837
FOXQ1	CSRNP3		94234	80034
FOXQ1	TBX4		94234	9496
FOXQ1	PPP1R10		94234	5514
FOXQ1	PDZRN4		94234	29951
FOXQ1	NLGN3		94234	54413
FOXQ1	ELAVL2		94234	1993
FOXQ1	MAPK10		94234	5602
FOXQ1	CAPN3		94234	825
FOXQ1	DUSP1		94234	1843
FOXQ1	SLC16A6		94234	9120
FOXQ1	RBFOX1		94234	54715
FOXQ1	RASSF2		94234	9770
FOXQ1	WHSC1L1		94234	54904
FOXQ1	NEUROD4		94234	58158
FOXQ1	NCRNA00173		94234	100287569
FOXQ1	TOB1		94234	10140
FOXQ1	DNAJC5B		94234	85479
FOXQ1	SNCAIP		94234	9627
FOXQ1	RAB9A		94234	9367
FOXQ1	AP1G2		94234	8906
FOXQ1	GRIK2		94234	2898
FOXQ1	GRIK3		94234	2899
FOXQ1	LMO4		94234	8543
FOXQ1	TAF8		94234	129685
FOXQ1	CASK		94234	8573
FOXQ1	RPS6KB1		94234	6198
FOXQ1	ENPEP		94234	2028
FOXQ1	WNT2		94234	7472
FOXQ1	HOXC6		94234	3223
FOXQ1	ASPA		94234	443
FOXQ1	ATOH1		94234	474
FOXQ1	EIF4EBP2		94234	1979
FOXQ1	RAD21		94234	5885
FOXQ1	CLIP2		94234	7461
FOXQ1	HOXC4		94234	3221
FOXQ1	LGI1		94234	9211
FOXQ1	LINS		94234	55180
FOXQ1	IRS4		94234	8471
FOXQ1	CCDC117		94234	150275
FOXQ1	POU2AF1		94234	5450
FOXQ1	SATB2		94234	23314
FOXQ1	SECISBP2		94234	79048
FOXQ1	CNBP		94234	7555
FOXQ1	VAX1		94234	11023
FOXQ1	PPP1CB		94234	5500
FOXQ1	TRERF1		94234	55809
FOXQ1	RGAG1		94234	57529
FOXQ1	TIMM8A		94234	1678
FOXQ1	NCAM1		94234	4684
FOXQ1	HHEX		94234	3087
FOXQ1	MRPS18B		94234	28973
FOXQ1	SLU7		94234	10569
FOXQ1	CSNK1G3		94234	1456
FOXQ1	SLITRK6		94234	84189
FOXQ1	ARFGEF1		94234	10565
FOXQ1	ASB7		94234	140460
FOXQ1	RNF17		94234	56163
FOXQ1	SLC38A2		94234	54407
FOXQ1	SOX2		94234	6657
FOXQ1	MYL1		94234	4632
FOXQ1	HMP19		94234	51617
FOXQ1	DOCK1		94234	1793
FOXQ1	TMEM47		94234	83604
FOXQ1	NPM3		94234	10360
FOXQ1	KRTAP17-1		94234	83902
FOXQ1	ANGPTL1		94234	9068
FOXQ1	KRTAP5-5		94234	439915
FOXQ1	TUG1		94234	55000
FOXQ1	NIN		94234	51199
FOXQ1	EFEMP1		94234	2202
FOXQ1	SLC6A14		94234	11254
FOXQ1	NR4A2		94234	4929
FOXQ1	NR4A1		94234	3164
FOXQ1	BRIP1		94234	83990
FOXQ1	SHANK2		94234	22941
FOXQ1	NTN1		94234	9423
FOXQ1	DOCK3		94234	1795
FOXQ1	FOXP2		94234	93986
FOXQ1	SALL3		94234	27164
FOXQ1	HOXB4		94234	3214
FOXQ1	OMD		94234	4958
FOXQ1	HOXB8		94234	3218
FOXQ1	NEDD4		94234	4734
FOXQ1	CPNE1		94234	8904
FOXQ1	PHEX		94234	5251
FOXQ1	PHF8		94234	23133
FOXQ1	CACNA1D		94234	776
FOXQ1	GRB7		94234	2886
FOXQ1	KCTD12		94234	115207
FOXQ1	CLDN8		94234	9073
FOXQ1	PRKAG1		94234	5571
FOXQ1	HR		94234	55806
FOXQ1	MXRA8		94234	54587
FOXQ1	RUNX1T1		94234	862
FOXQ1	KCNQ5		94234	56479
FOXQ1	AMDHD2		94234	51005
FOXQ1	TRIM8		94234	81603
FOXQ1	GTF2A1		94234	2957
FOXQ1	IMPDH2		94234	3615
FOXQ1	IP6K2		94234	51447
FOXQ1	SSBP3		94234	23648
FOXQ1	EGR2		94234	1959
FOXQ1	SOX14		94234	8403
FOXQ1	OTX1		94234	5013
FOXQ1	OTX2		94234	5015
FOXQ1	SBF2		94234	81846
FOXQ1	PCDH7		94234	5099
FOXQ1	UBE2H		94234	7328
FOXQ1	PURA		94234	5813
FOXQ1	FLJ23865		94234	200317
FOXQ1	PPM1D		94234	8493
FOXQ1	PRRC2C		94234	23215
FOXQ1	ATXN7L2		94234	127002
FOXQ1	MCC		94234	4163
FOXQ1	ZADH2		94234	284273
FOXQ1	LCP2		94234	3937
FOXQ1	ING3		94234	54556
FOXQ1	ERRFI1		94234	54206
FOXQ1	C1QTNF6		94234	114904
FOXQ1	C1QTNF3		94234	114899
FOXQ1	CYP26B1		94234	56603
FOXQ1	SLC39A8		94234	64116
FOXQ1	POU3F4		94234	5456
FOXQ1	SCG3		94234	29106
FOXQ1	MSI2		94234	124540
FOXQ1	CHD1		94234	1105
FOXQ1	FEZF2		94234	55079
FOXQ1	HMCN1		94234	83872
FOXQ1	TMEM229B		94234	161145
FOXQ1	NCDN		94234	23154
FOXQ1	SLC12A5		94234	57468
FOXQ1	CREB5		94234	9586
FOXQ1	DPYSL2		94234	1808
FOXQ1	ICK		94234	22858
FOXQ1	NIPBL		94234	25836
FOXQ1	CRH		94234	1392
FOXQ1	SCN4B		94234	6330
FOXQ1	THAP3		94234	90326
FOXQ1	NFIB		94234	4781
SP1	MEF2C		6667	4208
SP1	JUB		6667	84962
SP1	NUDT16L1		6667	84309
SP1	CDIPT		6667	10423
SP1	OSMR		6667	9180
SP1	PDS5B		6667	23047
SP1	NEIL3		6667	55247
SP1	SYNCRIP		6667	10492
SP1	RCE1		6667	9986
SP1	VPRBP		6667	9730
SP1	RORB		6667	6096
SP1	PAN2		6667	9924
SP1	SART1		6667	9092
SP1	AGBL5		6667	60509
SP1	MRI1		6667	84245
SP1	MAP3K7		6667	6885
SP1	MAP3K6		6667	9064
SP1	DHX38		6667	9785
SP1	BTBD3		6667	22903
SP1	VPS4B		6667	9525
SP1	KIAA1310		6667	55683
SP1	OGT		6667	8473
SP1	TBPL1		6667	9519
SP1	RAB27A		6667	5873
SP1	MCRS1		6667	10445
SP1	TMEFF1		6667	8577
SP1	BRAF		6667	673
SP1	FAM164A		6667	51101
SP1	KATNAL2		6667	83473
SP1	MECR		6667	51102
SP1	ANKS1A		6667	23294
SP1	IFT57		6667	55081
SP1	PKHD1L1		6667	93035
SP1	SLC25A39		6667	51629
SP1	SUN2		6667	25777
SP1	MARK2		6667	2011
SP1	JUP		6667	3728
SP1	PPP1CA		6667	5499
SP1	SCYL1		6667	57410
SP1	SRD5A3		6667	79644
SP1	PTRF		6667	284119
SP1	JUN		6667	3725
SP1	PDPK1		6667	5170
SP1	ZNF384		6667	171017
SP1	HSD11B2		6667	3291
SP1	SERBP1		6667	26135
SP1	DOC2B		6667	8447
SP1	EIF2AK3		6667	9451
SP1	ADSS		6667	159
SP1	TET2		6667	54790
SP1	NFKBIB		6667	4793
SP1	NFKBIA		6667	4792
SP1	WARS2		6667	10352
SP1	MYO19		6667	80179
SP1	ASL		6667	435
SP1	ATP12A		6667	479
SP1	TMEM43		6667	79188
SP1	XAB2		6667	56949
SP1	PICK1		6667	9463
SP1	FOXH1		6667	8928
SP1	ARIH1		6667	25820
SP1	ZBTB37		6667	84614
SP1	PFN1		6667	5216
SP1	ISCA2		6667	122961
SP1	KBTBD4		6667	55709
SP1	KBTBD3		6667	143879
SP1	DUSP15		6667	128853
SP1	ATP13A2		6667	23400
SP1	SPPL3		6667	121665
SP1	DHX9		6667	1660
SP1	BRI3BP		6667	140707
SP1	PAIP2		6667	51247
SP1	CELF1		6667	10658
SP1	L3MBTL1		6667	26013
SP1	ACACA		6667	31
SP1	LOC338799		6667	338799
SP1	UPK3A		6667	7380
SP1	ATR		6667	545
SP1	XRCC6		6667	2547
SP1	UBE2L3		6667	7332
SP1	USF1		6667	7391
SP1	GAS7		6667	8522
SP1	TSC22D2		6667	9819
SP1	GGN		6667	199720
SP1	PRPSAP2		6667	5636
SP1	WIPI1		6667	55062
SP1	KCNQ1DN		6667	55539
SP1	PKP1		6667	5317
SP1	LASP1		6667	3927
SP1	PKP3		6667	11187
SP1	HPCA		6667	3208
SP1	TSGA10		6667	80705
SP1	TSGA14		6667	95681
SP1	FOXA2		6667	3170
SP1	FOXA3		6667	3171
SP1	EZH2		6667	2146
SP1	ATP10A		6667	57194
SP1	C3orf57		6667	165679
SP1	IFT80		6667	57560
SP1	ANP32A		6667	8125
SP1	FOXB1		6667	27023
SP1	USP15		6667	9958
SP1	ATF7IP		6667	55729
SP1	MRPL2		6667	51069
SP1	BRWD3		6667	254065
SP1	MRPL1		6667	65008
SP1	ARHGEF19		6667	128272
SP1	SDK1		6667	221935
SP1	ARHGEF17		6667	9828
SP1	CACNG3		6667	10368
SP1	OVOL2		6667	58495
SP1	MMP14		6667	4323
SP1	ELMO2		6667	63916
SP1	KLHDC3		6667	116138
SP1	GAPDH		6667	2597
SP1	PDCL3		6667	79031
SP1	ZNF296		6667	162979
SP1	EIF4A2		6667	1974
SP1	EIF4A1		6667	1973
SP1	TXN		6667	7295
SP1	USP21		6667	27005
SP1	ALOX12		6667	239
SP1	PTOV1		6667	53635
SP1	NNAT		6667	4826
SP1	UGDH		6667	7358
SP1	TRIM14		6667	9830
SP1	ZNF367		6667	195828
SP1	ABHD2		6667	11057
SP1	ABHD1		6667	84696
SP1	KIAA1737		6667	85457
SP1	SF3B4		6667	10262
SP1	ARL6IP5		6667	10550
SP1	C1orf113		6667	79729
SP1	MTMR3		6667	8897
SP1	COL7A1		6667	1294
SP1	STK40		6667	83931
SP1	USP37		6667	57695
SP1	ARMCX3		6667	51566
SP1	FOXD2		6667	2306
SP1	SYNRG		6667	11276
SP1	USP32		6667	84669
SP1	MTMR4		6667	9110
SP1	BRMS1L		6667	84312
SP1	BRD2		6667	6046
SP1	TRIM28		6667	10155
SP1	ATRN		6667	8455
SP1	AXL		6667	558
SP1	IGF2		6667	3481
SP1	TRIM25		6667	7706
SP1	ANKHD1		6667	54882
SP1	PHF12		6667	57649
SP1	SF3A1		6667	10291
SP1	MANBA		6667	4126
SP1	DUSP5		6667	1847
SP1	MEF2D		6667	4209
SP1	NRAS		6667	4893
SP1	DUSP3		6667	1845
SP1	LRP1		6667	4035
SP1	GANC		6667	2595
SP1	DUSP1		6667	1843
SP1	GLA		6667	2717
SP1	PHF13		6667	148479
SP1	GSK3B		6667	2932
SP1	PLSCR3		6667	57048
SP1	RAB22A		6667	57403
SP1	PHF15		6667	23338
SP1	AMOT		6667	154796
SP1	LRP2		6667	4036
SP1	HPGD		6667	3248
SP1	DUSP7		6667	1849
SP1	S1PR5		6667	53637
SP1	MTSS1		6667	9788
SP1	ENAH		6667	55740
SP1	GNA15		6667	2769
SP1	GRIK1		6667	2897
SP1	PASK		6667	23178
SP1	GNA12		6667	2768
SP1	NR2E1		6667	7101
SP1	TGFB1		6667	7040
SP1	RGL1		6667	23179
SP1	IL11		6667	3589
SP1	RGL2		6667	5863
SP1	FNTA		6667	2339
SP1	CDKN2C		6667	1031
SP1	PACSIN2		6667	11252
SP1	FBXO27		6667	126433
SP1	EIF3D		6667	8664
SP1	TSPAN17		6667	26262
SP1	FRS3		6667	10817
SP1	FBXO24		6667	26261
SP1	FRS2		6667	10818
SP1	CHST14		6667	113189
SP1	NET1		6667	10276
SP1	ANKRD40		6667	91369
SP1	RPL35A		6667	6165
SP1	FMR1		6667	2332
SP1	NRD1		6667	4898
SP1	CSDA		6667	8531
SP1	IL11RA		6667	3590
SP1	RGAG1		6667	57529
SP1	RCL1		6667	10171
SP1	ASCL1		6667	429
SP1	MIB1		6667	57534
SP1	EP300		6667	2033
SP1	LRAT		6667	9227
SP1	ARRB2		6667	409
SP1	TIMELESS		6667	8914
SP1	ATAD5		6667	79915
SP1	RNF139		6667	11236
SP1	SMARCA5		6667	8467
SP1	SPRYD3		6667	84926
SP1	RNF138		6667	51444
SP1	NFE2L1		6667	4779
SP1	SMARCA1		6667	6594
SP1	SMARCA2		6667	6595
SP1	SPTB		6667	6710
SP1	FBXO11		6667	80204
SP1	TMEM208		6667	29100
SP1	ELAC2		6667	60528
SP1	MAMDC2		6667	256691
SP1	TSPAN13		6667	27075
SP1	ADAMTSL3		6667	57188
SP1	TFE3		6667	7030
SP1	TFEB		6667	7942
SP1	BMPR2		6667	659
SP1	CXXC5		6667	51523
SP1	G6PC3		6667	92579
SP1	RABGGTA		6667	5875
SP1	ZNF330		6667	27309
SP1	ATF2		6667	1386
SP1	EHBP1		6667	23301
SP1	CSAD		6667	51380
SP1	TDRKH		6667	11022
SP1	TSSK3		6667	81629
SP1	ATG3		6667	64422
SP1	ZFAND1		6667	79752
SP1	SDF2		6667	6388
SP1	AP2M1		6667	1173
SP1	SHPRH		6667	257218
SP1	MYO1C		6667	4641
SP1	ADAMTSL5		6667	339366
SP1	ATF5		6667	22809
SP1	APEH		6667	327
SP1	NRF1		6667	4899
SP1	LAMP2		6667	3920
SP1	HDAC3		6667	8841
SP1	CDKN1A		6667	1026
SP1	ATF3		6667	467
SP1	CDKN1B		6667	1027
SP1	THSD1		6667	55901
SP1	HDAC1		6667	3065
SP1	OTUB1		6667	55611
SP1	DYRK1B		6667	9149
SP1	CCDC47		6667	57003
SP1	ADPGK		6667	83440
SP1	FBXO33		6667	254170
SP1	FBXO36		6667	130888
SP1	HDAC6		6667	10013
SP1	NXPH3		6667	11248
SP1	E2F1		6667	1869
SP1	CNPY3		6667	10695
SP1	CHURC1		6667	91612
SP1	E2F3		6667	1871
SP1	NXPH4		6667	11247
SP1	UBXN4		6667	23190
SP1	CLSTN2		6667	64084
SP1	JMJD5		6667	79831
SP1	OGDHL		6667	55753
SP1	CAD		6667	790
SP1	CEP63		6667	80254
SP1	PAX2		6667	5076
SP1	KLF10		6667	7071
SP1	PTMA		6667	5757
SP1	PKN3		6667	29941
SP1	OSR1		6667	130497
SP1	SNTB2		6667	6645
SP1	FAM117B		6667	150864
SP1	VPS16		6667	64601
SP1	APLN		6667	8862
SP1	IMPDH1		6667	3614
SP1	NRG2		6667	9542
SP1	ZCCHC7		6667	84186
SP1	ZCCHC8		6667	55596
SP1	C1orf50		6667	79078
SP1	DDB1		6667	1642
SP1	STXBP1		6667	6812
SP1	STXBP2		6667	6813
SP1	SH2D3C		6667	10044
SP1	SDC1		6667	6382
SP1	HOXC13		6667	3229
SP1	AGXT2L2		6667	85007
SP1	TBCD		6667	6904
SP1	TBCC		6667	6903
SP1	DERA		6667	51071
SP1	DDB2		6667	1643
SP1	TRIM24		6667	8805
SP1	CCDC59		6667	29080
SP1	SLC41A1		6667	254428
SP1	KDM3A		6667	55818
SP1	ZFPM2		6667	23414
SP1	MAPRE1		6667	22919
SP1	NRGN		6667	4900
SP1	WASL		6667	8976
SP1	PTMS		6667	5763
SP1	SEZ6L2		6667	26470
SP1	MAPRE3		6667	22924
SP1	OAT		6667	4942
SP1	UGP2		6667	7360
SP1	ROM1		6667	6094
SP1	SNX11		6667	29916
SP1	UBAP1		6667	51271
SP1	VPS29		6667	51699
SP1	HS3ST2		6667	9956
SP1	SNX17		6667	9784
SP1	APLP2		6667	334
SP1	TPPP3		6667	51673
SP1	CD9		6667	928
SP1	RNF123		6667	63891
SP1	PRRG2		6667	5639
SP1	LONRF3		6667	79836
SP1	RNF128		6667	79589
SP1	VPS35		6667	55737
SP1	APPBP2		6667	10513
SP1	SCNN1G		6667	6340
SP1	RNF121		6667	55298
SP1	KDM4D		6667	55693
SP1	VPS39		6667	23339
SP1	DALRD3		6667	55152
SP1	CEBPA		6667	1050
SP1	CNNM3		6667	26505
SP1	WDFY2		6667	115825
SP1	VPS18		6667	57617
SP1	CEBPB		6667	1051
SP1	CEBPE		6667	1053
SP1	SNX27		6667	81609
SP1	ARHGAP33		6667	115703
SP1	CBL		6667	867
SP1	BCS1L		6667	617
SP1	BAD		6667	572
SP1	THOC6		6667	79228
SP1	UTP18		6667	51096
SP1	CWC15		6667	51503
SP1	VPS24		6667	51652
SP1	HIF3A		6667	64344
SP1	SIDT2		6667	51092
SP1	FAF1		6667	11124
SP1	RCN3		6667	57333
SP1	RCN2		6667	5955
SP1	EDN3		6667	1908
SP1	GLB1L		6667	79411
SP1	TRIM59		6667	286827
SP1	DCUN1D4		6667	23142
SP1	IL6ST		6667	3572
SP1	EDN2		6667	1907
SP1	NELL2		6667	4753
SP1	STAT5B		6667	6777
SP1	CCT2		6667	10576
SP1	CCT3		6667	7203
SP1	HS2ST1		6667	9653
SP1	ZFP91		6667	80829
SP1	GBF1		6667	8729
SP1	APOE		6667	348
SP1	SEMA7A		6667	8482
SP1	WWP1		6667	11059
SP1	ABCB10		6667	23456
SP1	DDX10		6667	1662
SP1	PRMT1		6667	3276
SP1	C17orf91		6667	84981
SP1	C16orf85		6667	400555
SP1	APOA1BP		6667	128240
SP1	RAD9B		6667	144715
SP1	C12orf41		6667	54934
SP1	KRT19		6667	3880
SP1	PDIA6		6667	10130
SP1	LRRC29		6667	26231
SP1	RBM15B		6667	29890
SP1	PIAS3		6667	10401
SP1	OMA1		6667	115209
SP1	NEK8		6667	284086
SP1	APPL1		6667	26060
SP1	HAS2		6667	3037
SP1	TGFB1I1		6667	7041
SP1	ZIM2		6667	23619
SP1	FBXL2		6667	25827
SP1	FUS		6667	2521
SP1	IQCB1		6667	9657
SP1	PDXDC1		6667	23042
SP1	CDK5R1		6667	8851
SP1	CDK5R2		6667	8941
SP1	PTCH1		6667	5727
SP1	GRHL2		6667	79977
SP1	FDX1		6667	2230
SP1	C11orf88		6667	399949
SP1	SFXN2		6667	118980
SP1	ACAT2		6667	39
SP1	MYO9A		6667	4649
SP1	CD74		6667	972
SP1	OTP		6667	23440
SP1	SLC11A2		6667	4891
SP1	NR1H2		6667	7376
SP1	PCNT		6667	5116
SP1	PKN2		6667	5586
SP1	STX12		6667	23673
SP1	BDH1		6667	622
SP1	LANCL3		6667	347404
SP1	CRMP1		6667	1400
SP1	STX17		6667	55014
SP1	STX16		6667	8675
SP1	C2orf40		6667	84417
SP1	UBE2Z		6667	65264
SP1	IDH1		6667	3417
SP1	FBXO3		6667	26273
SP1	GINS4		6667	84296
SP1	SLC43A2		6667	124935
SP1	STX11		6667	8676
SP1	HAP1		6667	9001
SP1	SLC46A1		6667	113235
SP1	PLAGL2		6667	5326
SP1	PLAT		6667	5327
SP1	GPR155		6667	151556
SP1	CNKSR1		6667	10256
SP1	BHMT2		6667	23743
SP1	CRIP1		6667	1396
SP1	CAMLG		6667	819
SP1	ABR		6667	29
SP1	TP53BP1		6667	7158
SP1	MAML2		6667	84441
SP1	NDFIP1		6667	80762
SP1	ALMS1		6667	7840
SP1	MARCH7		6667	64844
SP1	DDX5		6667	1655
SP1	YIPF5		6667	81555
SP1	UBP1		6667	7342
SP1	B9D2		6667	80776
SP1	DLX3		6667	1747
SP1	CCT7		6667	10574
SP1	TNKS1BP1		6667	85456
SP1	SEMA6A		6667	57556
SP1	SEMA6C		6667	10500
SP1	DHFR		6667	1719
SP1	RABEP2		6667	79874
SP1	SAP130		6667	79595
SP1	DMTF1		6667	9988
SP1	DLX4		6667	1748
SP1	SUPT16H		6667	11198
SP1	NRP2		6667	8828
SP1	C16orf72		6667	29035
SP1	CPEB4		6667	80315
SP1	CENPN		6667	55839
SP1	SENP8		6667	123228
SP1	C16orf80		6667	29105
SP1	SLC26A2		6667	1836
SP1	PTER		6667	9317
SP1	TMED2		6667	10959
SP1	CHST11		6667	50515
SP1	SEMA3B		6667	7869
SP1	ZFP36		6667	7538
SP1	STX1A		6667	6804
SP1	CCNI		6667	10983
SP1	ARRDC4		6667	91947
SP1	ARRDC2		6667	27106
SP1	TSEN34		6667	79042
SP1	SIGIRR		6667	59307
SP1	MBOAT7		6667	79143
SP1	SENP2		6667	59343
SP1	FERMT3		6667	83706
SP1	SLC26A6		6667	65010
SP1	SENP1		6667	29843
SP1	C9orf139		6667	401563
SP1	FAM46B		6667	115572
SP1	ADK		6667	132
SP1	SEMA4C		6667	54910
SP1	SEMA4A		6667	64218
SP1	MAP3K11		6667	4296
SP1	SDCCAG8		6667	10806
SP1	C12orf23		6667	90488
SP1	STX4		6667	6810
SP1	ZNF646		6667	9726
SP1	GPM6B		6667	2824
SP1	RPUSD4		6667	84881
SP1	NETO1		6667	81832
SP1	ZFP36L1		6667	677
SP1	ZFP36L2		6667	678
SP1	CDK16		6667	5127
SP1	DNALI1		6667	7802
SP1	NR1D1		6667	9572
SP1	BCL11B		6667	64919
SP1	BCL11A		6667	53335
SP1	RPIA		6667	22934
SP1	BAZ2A		6667	11176
SP1	CDK17		6667	5128
SP1	SKA2		6667	348235
SP1	CEP70		6667	80321
SP1	DLGAP4		6667	22839
SP1	KRT75		6667	9119
SP1	GJB1		6667	2705
SP1	APRT		6667	353
SP1	COG3		6667	83548
SP1	GBA2		6667	57704
SP1	SLC16A2		6667	6567
SP1	UBTF		6667	7343
SP1	AP2A1		6667	160
SP1	GFPT2		6667	9945
SP1	BLVRB		6667	645
SP1	PTCH2		6667	8643
SP1	ATP5A1		6667	498
SP1	PTRH2		6667	51651
SP1	MRPS35		6667	60488
SP1	TMEM48		6667	55706
SP1	MRPS33		6667	51650
SP1	PDGFB		6667	5155
SP1	GABRB1		6667	2560
SP1	C19orf66		6667	55337
SP1	CADM3		6667	57863
SP1	TICAM2		6667	353376
SP1	RASGEF1A		6667	221002
SP1	ZNF419		6667	79744
SP1	COX5A		6667	9377
SP1	PRKCB		6667	5579
SP1	AIP		6667	9049
SP1	WNT2		6667	7472
SP1	TRIM46		6667	80128
SP1	SLC25A20		6667	788
SP1	WNT1		6667	7471
SP1	DMXL1		6667	1657
SP1	SLC16A1		6667	6566
SP1	WNT4		6667	54361
SP1	WNT3		6667	7473
SP1	SLC25A23		6667	79085
SP1	VEGFA		6667	7422
SP1	SLC25A28		6667	81894
SP1	PLEKHA8		6667	84725
SP1	OLIG1		6667	116448
SP1	OLIG2		6667	10215
SP1	IFRD2		6667	7866
SP1	ATOH7		6667	220202
SP1	GNL1		6667	2794
SP1	RBMS1		6667	5937
SP1	TMEM135		6667	65084
SP1	INADL		6667	10207
SP1	CNST		6667	163882
SP1	TRIM41		6667	90933
SP1	PLA2G15		6667	23659
SP1	DCLK1		6667	9201
SP1	MFGE8		6667	4240
SP1	AHR		6667	196
SP1	BCAP31		6667	10134
SP1	SEC11A		6667	23478
SP1	CST6		6667	1474
SP1	TRIM33		6667	51592
SP1	CADM1		6667	23705
SP1	IWS1		6667	55677
SP1	VWCE		6667	220001
SP1	EMP3		6667	2014
SP1	HSPA9		6667	3313
SP1	STX5		6667	6811
SP1	TRIM39		6667	56658
SP1	SEC61G		6667	23480
SP1	RAD17		6667	5884
SP1	FGFR1		6667	2260
SP1	MRPS17		6667	51373
SP1	IL22RA1		6667	58985
SP1	MRPS14		6667	63931
SP1	BLM		6667	641
SP1	CNIH2		6667	254263
SP1	NEDD9		6667	4739
SP1	CKAP2L		6667	150468
SP1	LMAN2		6667	10960
SP1	LMAN1		6667	3998
SP1	DAZAP2		6667	9802
SP1	TRH		6667	7200
SP1	DAZAP1		6667	26528
SP1	RBX1		6667	9978
SP1	TAGAP		6667	117289
SP1	UBE2D3		6667	7323
SP1	LINGO1		6667	84894
SP1	PPM1N		6667	147699
SP1	LOH12CR1		6667	118426
SP1	BLOC1S2		6667	282991
SP1	PACRG		6667	135138
SP1	SSX2IP		6667	117178
SP1	ATL2		6667	64225
SP1	ATG12		6667	9140
SP1	SETDB1		6667	9869
SP1	EEF1A1		6667	1915
SP1	MON1A		6667	84315
SP1	TP53I11		6667	9537
SP1	GABRA1		6667	2554
SP1	MRPS28		6667	28957
SP1	SPTBN4		6667	57731
SP1	FLJ45983		6667	399717
SP1	AK2		6667	204
SP1	DCTPP1		6667	79077
SP1	KCTD5		6667	54442
SP1	FOXP4		6667	116113
SP1	BRCA1		6667	672
SP1	NOD1		6667	10392
SP1	SREBF2		6667	6721
SP1	PPIH		6667	10465
SP1	PPIG		6667	9360
SP1	SLC25A13		6667	10165
SP1	RFX1		6667	5989
SP1	ALDH2		6667	217
SP1	CIRBP		6667	1153
SP1	TMPO		6667	7112
SP1	RFX2		6667	5990
SP1	SLC25A17		6667	10478
SP1	CADM2		6667	253559
SP1	DNAL4		6667	10126
SP1	CRYZL1		6667	9946
SP1	OSBP		6667	5007
SP1	CBFA2T3		6667	863
SP1	ZZEF1		6667	23140
SP1	PDCD1		6667	5133
SP1	ARHGAP12		6667	94134
SP1	RANGRF		6667	29098
SP1	DGCR2		6667	9993
SP1	PLEKHB1		6667	58473
SP1	PCBP4		6667	57060
SP1	DGCR6		6667	8214
SP1	PCBP2		6667	5094
SP1	SHC1		6667	6464
SP1	TPR		6667	7175
SP1	TNIP2		6667	79155
SP1	TSC22D3		6667	1831
SP1	C4orf49		6667	84709
SP1	SBF2		6667	81846
SP1	MRPS7		6667	51081
SP1	ALK		6667	238
SP1	ARHGAP26		6667	23092
SP1	EML4		6667	27436
SP1	PANK4		6667	55229
SP1	PIGV		6667	55650
SP1	REEP6		6667	92840
SP1	PANK3		6667	79646
SP1	XPC		6667	7508
SP1	EVPL		6667	2125
SP1	CFL2		6667	1073
SP1	ESRP2		6667	80004
SP1	CFL1		6667	1072
SP1	LEPROT		6667	54741
SP1	PNKD		6667	25953
SP1	MDM1		6667	56890
SP1	CHMP7		6667	91782
SP1	CKS1B		6667	1163
SP1	DNAH9		6667	1770
SP1	TNF		6667	7124
SP1	KLF17		6667	128209
SP1	FAM100B		6667	283991
SP1	HAT1		6667	8520
SP1	CD40		6667	958
SP1	TRIB2		6667	28951
SP1	TRIB1		6667	10221
SP1	RPA1		6667	6117
SP1	DNAI1		6667	27019
SP1	MAP3K3		6667	4215
SP1	FAM76A		6667	199870
SP1	SAFB		6667	6294
SP1	CAMK2D		6667	817
SP1	NFAT5		6667	10725
SP1	HS6ST3		6667	266722
SP1	POU2F1		6667	5451
SP1	NEFH		6667	4744
SP1	PPAP2B		6667	8613
SP1	WDR78		6667	79819
SP1	DLST		6667	1743
SP1	FOXL2		6667	668
SP1	NUP153		6667	9972
SP1	PARK2		6667	5071
SP1	C15orf57		6667	90416
SP1	PHLPP1		6667	23239
SP1	BRE		6667	9577
SP1	LPCAT3		6667	10162
SP1	TEX2		6667	55852
SP1	COMTD1		6667	118881
SP1	ALS2		6667	57679
SP1	RPL18		6667	6141
SP1	SLC9A8		6667	23315
SP1	FHIT		6667	2272
SP1	SLC9A7		6667	84679
SP1	AARSD1		6667	80755
SP1	SLC9A6		6667	10479
SP1	SLC9A5		6667	6553
SP1	RPL14		6667	9045
SP1	UBE2F		6667	140739
SP1	RUSC1		6667	23623
SP1	TRIM62		6667	55223
SP1	ACBD5		6667	91452
SP1	C4orf32		6667	132720
SP1	PGR		6667	5241
SP1	ERO1LB		6667	56605
SP1	LSM3		6667	27258
SP1	RPL12		6667	6136
SP1	GNG3		6667	2785
SP1	LSM2		6667	57819
SP1	DDAH2		6667	23564
SP1	GNG4		6667	2786
SP1	LSM1		6667	27257
SP1	PLS3		6667	5358
SP1	BHLHE41		6667	79365
SP1	AUP1		6667	550
SP1	BHLHE40		6667	8553
SP1	OPA3		6667	80207
SP1	YARS		6667	8565
SP1	RUFY4		6667	285180
SP1	PTPRH		6667	5794
SP1	HMG20A		6667	10363
SP1	HMG20B		6667	10362
SP1	MDFIC		6667	29969
SP1	BCL2L13		6667	23786
SP1	SPAG9		6667	9043
SP1	SPAG7		6667	9552
SP1	VWA3B		6667	200403
SP1	SPAG4		6667	6676
SP1	VGLL2		6667	245806
SP1	FLII		6667	2314
SP1	EIF3M		6667	10480
SP1	FCHSD1		6667	89848
SP1	TRAPPC1		6667	58485
SP1	ADAMTS2		6667	9509
SP1	TRAPPC3		6667	27095
SP1	WFDC2		6667	10406
SP1	ADAMTS5		6667	11096
SP1	DYNC1H1		6667	1778
SP1	APH1A		6667	51107
SP1	ACADSB		6667	36
SP1	AHCY		6667	191
SP1	GNAI2		6667	2771
SP1	CYP51A1		6667	1595
SP1	ATP6V0B		6667	533
SP1	HEXIM2		6667	124790
SP1	ATP6V0C		6667	527
SP1	ATP6V0E1		6667	8992
SP1	CDC42EP2		6667	10435
SP1	IL23A		6667	51561
SP1	PVRL1		6667	5818
SP1	PVRL2		6667	5819
SP1	DYNC1I1		6667	1780
SP1	TNKS		6667	8658
SP1	CDC42EP4		6667	23580
SP1	CDC42EP3		6667	10602
SP1	PLTP		6667	5360
SP1	DVL2		6667	1856
SP1	TMEM57		6667	55219
SP1	SPHK2		6667	56848
SP1	KLF13		6667	51621
SP1	MAOA		6667	4128
SP1	MAP2K3		6667	5606
SP1	MAOB		6667	4129
SP1	KLF14		6667	136259
SP1	KLF15		6667	28999
SP1	FXR2		6667	9513
SP1	KIAA0528		6667	9847
SP1	MARCH3		6667	115123
SP1	C10orf2		6667	56652
SP1	WWC1		6667	23286
SP1	UPF3B		6667	65109
SP1	CNPY4		6667	245812
SP1	TRPS1		6667	7227
SP1	MAP4		6667	4134
SP1	TNK1		6667	8711
SP1	MAP7		6667	9053
SP1	NUTF2		6667	10204
SP1	RANBP10		6667	57610
SP1	GLRA2		6667	2742
SP1	AP3S1		6667	1176
SP1	NUB1		6667	51667
SP1	KCNK12		6667	56660
SP1	KCNK10		6667	54207
SP1	ACAP2		6667	23527
SP1	FBXL19		6667	54620
SP1	CCNE1		6667	898
SP1	DLEU7		6667	220107
SP1	ADCK1		6667	57143
SP1	DLEU1		6667	10301
SP1	CAMKV		6667	79012
SP1	NUBP2		6667	10101
SP1	MAPT		6667	4137
SP1	DLEU2		6667	8847
SP1	KDM2A		6667	22992
SP1	FBXL14		6667	144699
SP1	HSF4		6667	3299
SP1	ADCK4		6667	79934
SP1	ZNF496		6667	84838
SP1	SIK2		6667	23235
SP1	ZNF644		6667	84146
SP1	SYMPK		6667	8189
SP1	FMNL3		6667	91010
SP1	PEPD		6667	5184
SP1	ACO2		6667	50
SP1	ACTA1		6667	58
SP1	HN1		6667	51155
SP1	FOSB		6667	2354
SP1	PPP4R4		6667	57718
SP1	MYADM		6667	91663
SP1	FLNA		6667	2316
SP1	OTUD7B		6667	56957
SP1	MAST2		6667	23139
SP1	GNB2		6667	2783
SP1	XPR1		6667	9213
SP1	RRM1		6667	6240
SP1	GUCY1B3		6667	2983
SP1	PUS10		6667	150962
SP1	RAPGEFL1		6667	51195
SP1	GANAB		6667	23193
SP1	PRR14		6667	78994
SP1	TMUB2		6667	79089
SP1	GNG13		6667	51764
SP1	RPL37		6667	6167
SP1	CCL28		6667	56477
SP1	CEP68		6667	23177
SP1	NPDC1		6667	56654
SP1	TCEA3		6667	6920
SP1	CKMT2		6667	1160
SP1	TBC1D5		6667	9779
SP1	RAB11B		6667	9230
SP1	PER1		6667	5187
SP1	RQCD1		6667	9125
SP1	RAB11A		6667	8766
SP1	PER3		6667	8863
SP1	TMEM49		6667	81671
SP1	C19orf39		6667	126074
SP1	SHMT1		6667	6470
SP1	CAPN7		6667	23473
SP1	CAPN5		6667	726
SP1	MAT2A		6667	4144
SP1	SELK		6667	58515
SP1	PMEL		6667	6490
SP1	ACLY		6667	47
SP1	CCDC138		6667	165055
SP1	FEM1C		6667	56929
SP1	RPS6KA3		6667	6197
SP1	RPS6KA4		6667	8986
SP1	RPL22		6667	6146
SP1	ADAP2		6667	55803
SP1	UBA1		6667	7317
SP1	EEFSEC		6667	60678
SP1	STT3B		6667	201595
SP1	DNM2		6667	1785
SP1	CD55		6667	1604
SP1	XPO1		6667	7514
SP1	XPO5		6667	57510
SP1	ZNF451		6667	26036
SP1	CNOT3		6667	4849
SP1	LNX2		6667	222484
SP1	TAF8		6667	129685
SP1	RPS6KB1		6667	6198
SP1	ZIC1		6667	7545
SP1	CNOT7		6667	29883
SP1	IQGAP1		6667	8826
SP1	CNOT4		6667	4850
SP1	IDH3G		6667	3421
SP1	PGRMC1		6667	10857
SP1	FGFR1OP2		6667	26127
SP1	FFAR2		6667	2867
SP1	PGRMC2		6667	10424
SP1	PUM1		6667	9698
SP1	RRAS		6667	6237
SP1	FFAR1		6667	2864
SP1	SIVA1		6667	10572
SP1	PI4KB		6667	5298
SP1	ACTN4		6667	81
SP1	RNF168		6667	165918
SP1	ACTN1		6667	87
SP1	PISD		6667	23761
SP1	SIX5		6667	147912
SP1	HES7		6667	84667
SP1	SIX4		6667	51804
SP1	VAX1		6667	11023
SP1	MFSD5		6667	84975
SP1	SIX6		6667	4990
SP1	ANKHD1-EIF4EBP3		6667	404734
SP1	JUNB		6667	3726
SP1	NCAM1		6667	4684
SP1	MPHOSPH8		6667	54737
SP1	PA2G4		6667	5036
SP1	CEP57		6667	9702
SP1	GPR50		6667	9248
SP1	SLC40A1		6667	30061
SP1	ARFGEF1		6667	10565
SP1	C1orf55		6667	163859
SP1	ZNF703		6667	80139
SP1	ZNF436		6667	80818
SP1	CCBL1		6667	883
SP1	DRD1		6667	1812
SP1	DCAF10		6667	79269
SP1	TNFRSF12A		6667	51330
SP1	TMEM56		6667	148534
SP1	SIPA1		6667	6494
SP1	CNTFR		6667	1271
SP1	SESN2		6667	83667
SP1	EXTL2		6667	2135
SP1	SESN1		6667	27244
SP1	CCNG2		6667	901
SP1	RCAN1		6667	1827
SP1	SESN3		6667	143686
SP1	AKT1S1		6667	84335
SP1	ZEB2		6667	9839
SP1	GFOD2		6667	81577
SP1	POLE2		6667	5427
SP1	RPL8		6667	6132
SP1	JUND		6667	3727
SP1	TEF		6667	7008
SP1	RPL3		6667	6122
SP1	TAF9		6667	6880
SP1	C3orf21		6667	152002
SP1	TRAF4		6667	9618
SP1	ANGPTL5		6667	253935
SP1	TAF1		6667	6872
SP1	B4GALT2		6667	8704
SP1	TAF6		6667	6878
SP1	EPB41		6667	2035
SP1	TAF5		6667	6877
SP1	ADAM23		6667	8745
SP1	EFEMP2		6667	30008
SP1	TNFRSF13C		6667	115650
SP1	IREB2		6667	3658
SP1	SUV39H1		6667	6839
SP1	SMG1		6667	23049
SP1	NEUROG1		6667	4762
SP1	CRB3		6667	92359
SP1	VAV1		6667	7409
SP1	LYPD3		6667	27076
SP1	IDH3A		6667	3419
SP1	DOCK4		6667	9732
SP1	POLD4		6667	57804
SP1	NOSIP		6667	51070
SP1	PLK4		6667	10733
SP1	PLK2		6667	10769
SP1	GPR37		6667	2861
SP1	PLK1		6667	5347
SP1	C19orf47		6667	126526
SP1	ARID4A		6667	5926
SP1	NDST2		6667	8509
SP1	LEPR		6667	3953
SP1	MAN1B1		6667	11253
SP1	DUOX1		6667	53905
SP1	PEX5		6667	5830
SP1	ALG6		6667	29929
SP1	RPS19BP1		6667	91582
SP1	RHOV		6667	171177
SP1	PAF1		6667	54623
SP1	RPS3		6667	6188
SP1	ZCRB1		6667	85437
SP1	DES		6667	1674
SP1	GGNBP2		6667	79893
SP1	FAM57A		6667	79850
SP1	RHOA		6667	387
SP1	ZNF408		6667	79797
SP1	RHOF		6667	54509
SP1	RHOG		6667	391
SP1	IP6K2		6667	51447
SP1	TRPM4		6667	54795
SP1	NMRAL1		6667	57407
SP1	MAN1A2		6667	10905
SP1	TRPM7		6667	54822
SP1	PIP4K2A		6667	5305
SP1	PRR7		6667	80758
SP1	PIP4K2B		6667	8396
SP1	IPO9		6667	55705
SP1	TOPORS		6667	10210
SP1	GORAB		6667	92344
SP1	KLHL24		6667	54800
SP1	PDP1		6667	54704
SP1	HMGA1		6667	3159
SP1	PURB		6667	5814
SP1	CDK2		6667	1017
SP1	VASP		6667	7408
SP1	PURA		6667	5813
SP1	PPM1D		6667	8493
SP1	NCOA2		6667	10499
SP1	DEF6		6667	50619
SP1	IPO7		6667	10527
SP1	NCOA5		6667	57727
SP1	FAM123B		6667	139285
SP1	NCOA6		6667	23054
SP1	INPP4A		6667	3631
SP1	C15orf63		6667	25764
SP1	YTHDC1		6667	91746
SP1	NUP98		6667	4928
SP1	KLF11		6667	8462
SP1	ADAMTS13		6667	11093
SP1	NR3C2		6667	4306
SP1	PPM1A		6667	5494
SP1	KITLG		6667	4254
SP1	NFYC		6667	4802
SP1	NFYA		6667	4800
SP1	CDH2		6667	1000
SP1	PRDM16		6667	63976
SP1	IVNS1ABP		6667	10625
SP1	CDH3		6667	1001
SP1	ATP5G3		6667	518
SP1	TMEM199		6667	147007
SP1	C1orf85		6667	112770
SP1	PRDM13		6667	59336
SP1	PRDM12		6667	59335
SP1	PRDM14		6667	63978
SP1	AP3M1		6667	26985
SP1	ODF2		6667	4957
SP1	TCIRG1		6667	10312
SP1	WDTC1		6667	23038
SP1	MARCH6		6667	10299
SP1	FLT1		6667	2321
SP1	SLC12A2		6667	6558
SP1	SLC12A4		6667	6560
SP1	SLC12A5		6667	57468
SP1	DACH1		6667	1602
SP1	TM9SF3		6667	56889
SP1	LEP		6667	3952
SP1	CADPS		6667	8618
SP1	OSTC		6667	58505
SP1	DBP		6667	1628
SP1	C1orf210		6667	149466
SP1	IGF2AS		6667	51214
SP1	ATP1B1		6667	481
SP1	CDX1		6667	1044
SP1	ALAD		6667	210
SP1	STARD3NL		6667	83930
SP1	SNCB		6667	6620
SP1	B3GALT6		6667	126792
SP1	PDLIM7		6667	9260
SP1	ADCY8		6667	114
SP1	VAPB		6667	9217
SP1	ATP1B2		6667	482
SP1	SNCA		6667	6622
SP1	SRP68		6667	6730
SP1	EFNA3		6667	1944
SP1	PDLIM4		6667	8572
[truncated: 132,582 more rows]
