# Supplementary material for: RegNetB: Predicting Relevant Regulator-Gene Relationships in Localized Prostate Tumor Samples
Source: BMC Bioinformatics. 2011 Jun 17;12:243. doi: 10.1186/1471-2105-12-243 (PMC3128037; doi:10.1186/1471-2105-12-243)
Supplement: Additional file 4 — Top 250 regulatory associations found in this work. This file contains a table with the list of the top-ranked regulatory associations based on score found by RegNetB. [file 1471-2105-12-243-S4.XLS]

## Sheet: Sheet1
			# additional file 4
# Top scored regulatory associations found in this work.
# The first column contains a regulator name and the second column
# contains the corresponding gene associated to that regulator.
# There are a total of 250 regulator-gene associations in this list.
OFFICIAL SYMBOLS			ENTREZ GENE ID
REGULATOR	GENE		REGULATOR	GENE
PAX4	RLN1		5078	6013
TCF3	EPCAM		6929	4072
UK15	RLN1		UK15	6013
SP1	SEC13		6667	6396
PAX4	RLN2		5078	6019
SRF	MYL9		6722	10398
SP1	ATP6V0E1		6667	8992
SRF	CSRP1		6722	1465
JUN	ACPP		3725	55
UK15	RLN2		UK15	6019
UK1	HIST1H2AE		UK1	3012
TCF3	SERPINE2		6929	5270
UK96	FMO3		UK96	2328
TFAP4	PJA2		7023	9867
TCF3	LGALS3BP		6929	3959
PGR	CD52		5241	1043
UK117	AKAP8L		UK117	26993
SP1	TM7SF2		6667	7108
AR	CD52		367	1043
JUN	LGALS3		3725	3958
YY1	AKAP8L		7528	26993
UK53	TIMP1		UK53	7076
MAZ	LDLR		4150	3949
UK2	LGALS3		UK2	3958
POU2F1	PROM1		5451	8842
UK46	PROM1		UK46	8842
ZIC3	LITAF		7547	9516
UK20	LGALS3		UK20	3958
UK159	LDLR		UK159	3949
SP1	SEC61G		6667	23480
ATF2	SERPINE2		1386	5270
TAF8	HIST1H2AE		129685	3012
IRF1	UBE2L6		3659	9246
FOXO4	SYNM		4303	23336
UK11	PKIG		UK11	11142
REPIN1	PJA2		29803	9867
GABPA	PRIM2		2551	5558
GATA1	LITAF		2623	9516
PAX2	PRIM2		5076	5558
UK87	HIST1H2AE		UK87	3012
NR3C1	CD52		2908	1043
UK69	PJA2		UK69	9867
SREBF1	LDLR		6720	3949
HSF1	SYNM		3297	23336
TAF8	PROM1		129685	8842
MYB	SYNM		4602	23336
UK6	TM7SF2		UK6	7108
UK149	UBE2L6		UK149	9246
UK50	LGALS3BP		UK50	3959
TAF8	AKAP8L		129685	26993
ETS2	TIMP1		2114	7076
TCF3	GUCY1A3		6929	2982
TAF8	PRIM2		129685	5558
IRF7	LGALS3BP		3665	3959
UK154	FMO3		UK154	2328
UK97	LITAF		UK97	9516
IRF1	PKIG		3659	11142
UK11	UAP1		UK11	6675
GABPA	SEC13		2551	6396
MAZ	FMO3		4150	2328
GABPA	ATP6V0E1		2551	8992
UK145	TM7SF2		UK145	7108
BACH2	ACPP		60468	55
LEF1	UAP1		51176	6675
TCF3	UBE2L6		6929	9246
HNF1A	UAP1		6927	6675
LEF1	MYOF		51176	26509
ZEB1	MYOF		6935	26509
MAZ	PLA2G7		4150	7941
SP1	COX5A		6667	9377
NFIL3	SERPINE2		4783	5270
RFX1	PKIG		5989	11142
CREB1	ATP6V0E1		1385	8992
HNF1A	MYOF		6927	26509
ELK1	SEC13		2002	6396
SP1	TIMP1		6667	7076
TCF3	RBP1		6929	5947
TCF3	FBP1		6929	2203
PAX4	CD38		5078	952
ZIC1	FCGR3A		7545	2214
ATF3	SELE		467	6401
SP3	PLTP		6670	5360
UK36	TDP2		UK36	51567
YY1	NDC80		7528	10403
BACH1	ACPP		571	55
PITX2	HMGCS2		5308	3158
FOXO4	KANK1		4303	23189
UK11	PDE9A		UK11	5152
TCF3	CPE		6929	1363
MAZ	GDF15		4150	9518
UK115	GPX3		UK115	2878
ETV4	FCGR3A		2118	2214
TCF3	LRIG1		6929	26018
NRF1	TDP2		4899	51567
TEAD1	CAV1		7003	857
SP1	OAT		6667	4942
PPARA	PSCA		5465	8000
MAZ	SMARCD3		4150	6604
UK152	PLTP		UK152	5360
NRF1	NCRNA00188		4899	125144
HAND1	NCRNA00188		9421	125144
CEBPG	BCAS1		1054	8537
VSX1	WIF1		30813	11197
ZIC2	NDC80		7546	10403
UK148	WIF1		UK148	11197
UK107	NDC80		UK107	10403
UK151	MYOM2		UK151	9172
FOXO4	CD38		4303	952
UK97	SELE		UK97	6401
GATA1	GPR116		2623	221395
TAF8	HMGCS2		129685	3158
ETS2	TYROBP		2114	7305
UK105	IGFBP4		UK105	3487
TAF8	SELE		129685	6401
ELF1	TYROBP		1997	7305
ATF4	PEX12		468	5193
TAF8	WIF1		129685	11197
UK20	CAV1		UK20	857
PAX2	NCRNA00188		5076	125144
RXRB	APOC1		6257	341
NR3C1	WIF1		2908	11197
UK60	ALDH1A3		UK60	220
CEBPA	PAGE4		1050	9506
ETS2	SELE		2114	6401
GABPA	NCRNA00188		2551	125144
UK58	KANK1		UK58	23189
NFATC2	EDNRA		4773	1909
NFATC2	PAGE4		4773	9506
NR2F2	HMGCS2		7026	3158
SP1	PLTP		6667	5360
FOXO4	INSIG1		4303	3638
TAF8	PLTP		129685	5360
UK11	PRNP		UK11	5621
FOXA1	BCAS1		3169	8537
MYC	ABCC4		4609	10257
SP1	NUCB2		6667	4925
UK58	SCGB1A1		UK58	7356
NRF1	RPS23		4899	6228
MYB	IGFBP4		4602	3487
ETS2	SLPI		2114	6590
LEF1	ANXA3		51176	306
ITGAL	CAV1		3683	857
NR1H3	APOC1		10062	341
TAF8	IGFBP4		129685	3487
NR1H4	ABCC4		9971	10257
PPARA	HMGCS2		5465	3158
ZIC3	NDC80		7547	10403
AHR	INSIG1		196	3638
UK6	INSIG1		UK6	3638
UK53	ALDH1A3		UK53	220
GTF2A2	ANXA3		2958	306
CEBPA	RAMP1		1050	10267
ESRRA	OAT		2101	4942
ETS2	IGFBP4		2114	3487
UK58	ANXA3		UK58	306
CEBPA	EDNRA		1050	1909
UK46	SCGB1A1		UK46	7356
RUNX1	CAV1		861	857
FOXO1	INSIG1		2308	3638
FOXA1	OAT		3169	4942
SP1	RPS23		6667	6228
UK72	NUCB2		UK72	4925
MEF2A	MYOM2		4205	9172
SREBF1	GPNMB		6720	10457
HNF4A	SLPI		3172	6590
IRF1	TYROBP		3659	7305
SOX9	GPR116		6662	221395
UK20	ADH1B		UK20	125
POU2F1	ADH1B		5451	125
SPI1	TYROBP		6688	7305
UK83	LRRFIP1		UK83	9208
NRF1	SMARCD3		4899	6604
GTF2A1	ANXA3		2957	306
ATF2	PRNP		1386	5621
MYOD1	GUCY1A3		4654	2982
UK6	OAT		UK6	4942
NFE2L1	SMARCD3		4779	6604
UK100	KANK1		UK100	23189
PDX1	RAMP1		3651	10267
UK173	RLN1		UK173	6013
UK16	SEC61G		UK16	23480
JUN	GPNMB		3725	10457
NFATC2	CPE		4773	1363
UK97	COX5A		UK97	9377
NFATC2	LTF		4773	4057
UK6	GPX3		UK6	2878
IRF1	PEX12		3659	5193
POU3F2	EDNRA		5454	1909
NFIL3	PRNP		4783	5621
UK11	NUCB2		UK11	4925
UK73	PLA2G7		UK73	7941
UK127	COX5A		UK127	9377
SOX9	PDE9A		6662	5152
LEF1	LTF		51176	4057
UK136	EDNRA		UK136	1909
RUNX1	NUCB2		861	4925
UK64	SMARCD3		UK64	6604
SRF	LRRFIP1		6722	9208
UK67	MYL9		UK67	10398
TAF8	PSCA		129685	8000
MAZ	PRSS8		4150	5652
ESR1	COX5A		2099	9377
SP1	FBP1		6667	2203
SOX5	KANK1		6660	23189
TAL1	CPE		6886	1363
UK11	SPP1		UK11	6696
TFDP1	CSRP1		7027	1465
NFE2L2	RPS5		4780	6193
UK155	PRNP		UK155	5621
NFATC2	SPP1		4773	6696
TCF4	CPE		6925	1363
JUN	F3		3725	2152
JUN	IL1R1		3725	3554
ELK1	RPS5		2002	6193
IRF1	F3		3659	2152
JUN	NCOA4		3725	8031
ZEB1	EPCAM		6935	4072
MAZ	PGC		4150	5225
TCF3	TSTA3		6929	7264
SP1	TMEM66		6667	51669
EGR3	ZFP36		1960	7538
LEF1	PLSCR1		51176	5359
ITGAL	ZFP36		3683	7538
NFATC2	APOD		4773	347
EGR2	ZFP36		1959	7538
TCF3	PCP4		6929	5121
TAF8	GDF15		129685	9518
TAF8	PGC		129685	5225
SP1	GLO1		6667	2739
NFE2L1	SEC23A		4779	10484
YY1	SEC23A		7528	10484
UK137	PLSCR1		UK137	5359
UK171	LCN2		UK171	3934
HNF1A	ANPEP		6927	290
UK64	S100A1		UK64	6271
IRF1	HLA-F		3659	3134
UK82	HSD17B4		UK82	3295
ESRRA	TF		2101	7018
RUNX1	SLC2A3		861	6515
UK21	HSD17B4		UK21	3295
ESRRA	LCN2		2101	3934
UK11	STK39		UK11	27347
ZEB1	S100A1		6935	6271
UK6	DDC		UK6	1644
UK17	HSD17B4		UK17	3295
ESRRA	ANPEP		2101	290
PAX4	S100A1		5078	6271
HOXA4	APOE		3201	348
UK40	HSD17B4		UK40	3295
SREBF1	S100A1		6720	6271
